# Supplementary material for: Prophage Diversity Across Salmonella and Verotoxin-Producing Escherichia coli in Agricultural Niches of British Columbia, Canada
Source: Front Microbiol. 2022 Jul 22;13:853703. doi: 10.3389/fmicb.2022.853703 (PMC9355379; doi:10.3389/fmicb.2022.853703)
Supplement: Supplementary file 1 [file Data_Sheet_1.xlsx]

## Sheet: Table S1
Table S1. Unique prophages and their hosts identified in this study.
Sequence	Group	Strains possessing this sequence
NC_010393	I	S05, S06
	II	S50, S44, S40, S37, S34, S41, S35
	III	S26, S27, S28, S29, S30, S31, S32, S37, S36, S38
NC_010392	I	S02, S05, S06, V-JF-010
	II	S03, S04
NC_005857	I	S05, S06
NC_001317	I	S01
NC_018279	I	S07
NC_005340	I	S02
NC_010463	I	S05, S06
	II	S07
NC_003315	I	S26, S30, S34, S37, S40, S41, S45, S48, S49, S50
	II	S28, S31, S32, S33, S35, S36, S39, S43, S46
	III	S01
	IV	S01
NC_019488	I	S26, S27, S34, S37, S38, S40, S41, S44, S45, S47, S48, S49, S50
	II	S28, S29, S31, S32, S33, S35, S36, S39, S42, S43, S46
NC_026611	I	S01
NC_031940	I	S01
	II	S02, S05, S06
NC_031019	I	S03
	II	S04
NC_041935	I	S09, S10, S11
NC_042128	I	SN545
NC_042057	I	EDL933
NC_031940	I	SN465, SN443
	II	V-JF-10
	III	SN021, V-JF-043, SN300
	IV	SN550
NC_031129	I	SN583
	II	SN539
	III	SN408
	IV	SN354
NC_028943	I	SN258, SN158, SN127
NC_028699	I	V-JF-043, V-JF-047
NC_027995	I	V-JF-043, V-JF-047
NC_027339	I	V-JF-010
NC_027398	I	SN002
NC_026014	I	SN545, V-JF-021, V-JF-025
	II	SN550, SN443
	III	SN306, SN305, V-JF-029, V-JF-025, V-JF-021
	IV	SN149
	V	SN142, SN141, SN130
	VI	V-JF-036
	VII	V-JF-008, V-JF-007, V-JF-006, SN524, SN608
	VIII	SN300
	IX	EDL933
	X	SN465
	XI	SN230, SN601
	XII	SN002, V-JF-029
	XIII	V-JF-010
	XIV	SN174
	XV	SN173
	XVI	SN539
	XVII	SN570
	XVIII	V-JF-033
NC_024369	I	SN073, V-JF-003
NC_022750	I	SN235, SN232, SN231, SN220, SN204, SN203, SN200
	II	SN550, SN465, SN443
	III	SN539
	IV	SN440, SN218
NC_021857	I	V-JF-005, V-JF-007, SN601
	II	SN583
	III	SN534, V-JF-008, SN598
NC_019927	I	SN021
NC_019716	I	SN021, SN245, V-JF-029, V-JF-025, SN062
	II	SN586
	III	V-JF-017
	IV	SN465, SN412, SN007
	V	SN300
	VI	SN245
	VII	SN583, SN173, SN174
	VIII	SN583
	IX	V-JF-039, SN017
	X	SN305, SN230, SN306, V-JF-021, SN545, SN061
	XI	SN570
	XII	SN583
	XIII	SN002
NC_019706	I	SN232, SN231, SN204, SN203, SN200
	II	V-JF-008, V-JF-007, SN601
	III	V-JF-005, SN534
	IV	V-JF-017, SN440, SN235, SN220
NC_019488	I	V-JF-012, SN072
	II	V-JF-003
NC_019445	I	V-JF-036
	II	V-JF-033
	III	V-JF-010
NC_018846	I	SN021
NC_018843	I	SN141, SN142
NC_013594	I	SN173
NC_011357	I	SN601
NC_011356	I	EDL933
	II	EDL933
	III	EDL933
NC_010463	I	SN556, SN440, SN235, SN231, SN218, SN203
	II	SN570
	III	SN173
	IV	SN300
	V	SN182
	VI	SN174
	VII	SN232, SN200, SN204
NC_010392	I	V-JF-010
NC_009542	I	SN300
	II	SN608, V-JF-008, SN601, SN598, SM534
	III	SN570
	IV	V-JF-007, V-JF-005
NC_009514	I	EDL933
NC_005856	I	V-JF-033, V-JF-036
NC_005344	I	V-JF-039
	II	SN061
NC_004813	I	EDL933, SN158, SN570
	II	SN440, SN231, SN220
	III	SN321
	IV	EDL933
	V	EDL933
	VI	EDL933
	VII	SN182, V-JF-039, SN556, SN203, SN200, SN235, SN232, SN204, SN218, SN300, SN265, SN017
NC_003444	I	SN017
	II	V-JF-043, V-JF-047
	III	SN321
NC_001895	I	SN021
	II	SN586
NC_001609	I	SN149, SN354
	II	SN583
	III	SN550
	IV	SN539
	V	SN465, SN443
NC_000929	I	SN174
	II	SN570, SN608,SN130
NC_000924	I	EDL933

## Sheet: Table S2
Table S2. ORF annotations for prophages identified in this study. Annotations for all ORFs were automatically generated with RAST.
NC_010393_I	16,402 bp								NC_010393_II	31,119 bp								NC_010393_III	31,115 bp
Start	Stop	Frame	Strand	Length (bp)	Function				Start	Stop	Frame	Strand	Length (bp)	Function				Start	Stop	Frame	Strand	Length (bp)	Function
64	597	1	+	534	Gifsy-2 prophage protein				559	341	-1	-	219	Error-prone, lesion bypass DNA polymerase V (UmuC)				1198	119	-1	-	1080	Phage integrase
557	2692	2	+	2136	Phage head, terminase DNA packaging protein A				638	766	2	+	129	hypothetical protein				1445	1173	-2	-	273	hypothetical protein
2689	2895	1	+	207	hypothetical protein				1282	2073	1	+	792	Permease of the drug/metabolite transporter (DMT) superfamily				1865	3844	2	+	1980	Putative alkyl/aryl-sulfatase YjcS
2892	4439	3	+	1548	Phage head, portal protein B				2206	2364	1	+	159	hypothetical protein				4020	3862	-3	-	159	hypothetical protein
4390	6444	1	+	2055	Phage head, head-tail preconnector protease C / Phage head, scaffolding domain Nu3				2374	2988	1	+	615	Putative inner membrane protein				4085	4261	2	+	177	hypothetical protein
6535	6858	1	+	324	Phage RecA/RadA recombinase (ACLAME 286)				3482	3315	-2	-	168	Phage DNA invertase				4533	4781	3	+	249	FIG01047714: hypothetical protein
6851	7150	2	+	300	ATP-binding sugar transporter-like protein				3443	3622	2	+	180	hypothetical protein				4845	5444	3	+	600	Gifsy-2 prophage protein STM1020/STM2620
7131	7697	3	+	567	Phage tail, component Z				3994	3827	-1	-	168	hypothetical protein				5441	5668	2	+	228	Gifsy-2 prophage protein
7694	8095	2	+	402	Phage tail, component U				4069	4305	1	+	237	hypothetical protein				5699	6487	2	+	789	Phage antitermination protein Q
8107	8856	1	+	750	Phage tail, major tail protein V				4362	4511	3	+	150	hypothetical protein				6584	7108	2	+	525	hypothetical protein
8902	9300	1	+	399	Phage tail, component G				4511	4627	2	+	117	hypothetical protein				7161	7424	3	+	264	hypothetical protein
9375	9626	3	+	252	Phage tail, component T				4848	5018	3	+	171	Phage protein				7931	7482	-2	-	450	putative lipoprotein
9607	12693	1	+	3087	Phage tail, tail length tape-measure protein H				5351	5115	-2	-	237	Phage tail fiber, side tail fiber protein Stf				8148	8285	3	+	138	hypothetical protein
12690	13022	3	+	333	Phage tail tip, assembly protein M				6250	5564	-1	-	687	Phage tail fiber, side tail fiber protein Stf				8978	8292	-2	-	687	hypothetical protein
13121	13618	2	+	498	Phage-encoded host-cell envelope protein Lom				6481	6305	-1	-	177	Phage tail fiber, side tail fiber protein Stf				9239	9583	2	+	345	Phage holin/antiholin component S
14268	13735	-3	-	534	Superoxide dismutase [Cu-Zn] precursor (EC 1.15.1.1)				7167	6571	-3	-	597	Phage tail fiber, side tail fiber protein Stf				9570	10019	3	+	450	Phage lysozyme R (EC 3.2.1.17)
14358	15053	3	+	696	Phage tail tip, assembly protein L				7211	7519	2	+	309	hypothetical protein				10016	10426	2	+	411	Phage endopeptidase Rz
15063	15800	3	+	738	Phage tail tip, assembly protein K				7733	7554	-2	-	180	Phage head, terminase DNA packaging protein A				10423	10515	1	+	93	Phage endopeptidase Rz
15860	16402	2	+	543	Phage tail tip, assembly protein I				8211	7720	-3	-	492	hypothetical protein				10723	11037	1	+	315	Gifsy-2 prophage protein
									8266	8454	1	+	189	FIG01046582: hypothetical protein				11114	11293	2	+	180	Phage-encoded host-cell envelope protein Lom
									8519	8686	2	+	168	lytic enzyme				11943	11410	-3	-	534	Superoxide dismutase [Cu-Zn] precursor (EC 1.15.1.1)
									9476	8943	-2	-	534	Uncharacterized protein RzpQ				12033	12728	3	+	696	Phage tail tip, assembly protein L
									9760	9530	-1	-	231	hypothetical protein				12738	13019	3	+	282	Phage tail tip, assembly protein K
									9791	10444	2	+	654	hypothetical protein				13013	13963	2	+	951	Phage tail tip, host specificity protein J
									10462	11073	1	+	612	Phage integrase				14006	15373	2	+	1368	Phage tail tip, host specificity protein J
									11088	11357	3	+	270	Phage integrase				15495	16232	3	+	738	Phage tail tip, host specificity protein J
									12302	13102	2	+	801	FIG01045615: hypothetical protein				16288	16581	1	+	294	Phage tail fiber, tail fiber assembly protein Tfa
									13369	13217	-1	-	153	Phage DNA invertase				17505	16783	-3	-	723	G-nucleotide exchange factor SopE
									13582	14304	1	+	723	G-nucleotide exchange factor SopE				17718	17870	3	+	153	Phage DNA invertase
									14799	14506	-3	-	294	Phage tail fiber, tail fiber assembly protein Tfa				18785	17985	-2	-	801	FIG01045615: hypothetical protein
									15592	14855	-1	-	738	Phage tail tip, host specificity protein J				19999	19730	-1	-	270	Phage integrase
									17078	15714	-2	-	1365	Phage tail tip, host specificity protein J				20625	20014	-3	-	612	Phage integrase
									18074	17124	-2	-	951	Phage tail tip, host specificity protein J				21296	20643	-2	-	654	hypothetical protein
									18349	18068	-1	-	282	Phage tail tip, assembly protein K				21270	21557	3	+	288	hypothetical protein
									19054	18359	-1	-	696	Phage tail tip, assembly protein L				21611	22144	2	+	534	Uncharacterized protein RzpQ
									19144	19677	1	+	534	Superoxide dismutase [Cu-Zn] precursor (EC 1.15.1.1)				22351	22178	-1	-	174	hypothetical protein
									19973	19794	-2	-	180	Phage-encoded host-cell envelope protein Lom				22568	22401	-2	-	168	lytic enzyme
									20364	20050	-3	-	315	Gifsy-2 prophage protein				22821	22633	-3	-	189	FIG01046582: hypothetical protein
									20600	20466	-2	-	135	hypothetical protein				22876	23367	1	+	492	hypothetical protein
									21071	20661	-2	-	411	Phage endopeptidase Rz				23354	23533	2	+	180	Phage head, terminase DNA packaging protein A
									21520	21068	-1	-	453	Phage lysozyme R (EC 3.2.1.17)				23939	23568	-2	-	372	hypothetical protein
									21848	21504	-2	-	345	Phage holin/antiholin component S				23920	24516	1	+	597	Phage tail fiber, side tail fiber protein Stf
									22109	22795	2	+	687	hypothetical protein				24606	24782	3	+	177	Phage tail fiber, side tail fiber protein Stf
									22939	22802	-1	-	138	hypothetical protein				24837	25523	3	+	687	Phage tail fiber, side tail fiber protein Stf
									23156	23605	2	+	450	putative lipoprotein				25736	25972	2	+	237	Phage tail fiber, side tail fiber protein Stf
									23926	23663	-1	-	264	hypothetical protein				26239	26069	-1	-	171	Phage protein
									24503	23979	-2	-	525	hypothetical protein				26403	26579	3	+	177	hypothetical protein
									25388	24600	-2	-	789	Phage antitermination protein Q				27018	26782	-3	-	237	hypothetical protein
									25646	25419	-2	-	228	Gifsy-2 prophage protein				27093	27260	3	+	168	hypothetical protein
									26242	25643	-1	-	600	Gifsy-2 prophage protein STM1020/STM2620				27611	27465	-2	-	147	hypothetical protein
									26554	26306	-1	-	249	FIG01047714: hypothetical protein				27605	27772	2	+	168	Phage DNA invertase
									27002	26826	-2	-	177	hypothetical protein				27772	27891	1	+	120	hypothetical protein
									27034	27225	1	+	192	hypothetical protein				28713	28099	-3	-	615	Putative inner membrane protein
									29222	27243	-2	-	1980	Putative alkyl/aryl-sulfatase YjcS				28881	28723	-3	-	159	hypothetical protein
									29642	29914	2	+	273	hypothetical protein				29859	29014	-3	-	846	Permease of the drug/metabolite transporter (DMT) superfamily
									29889	30968	3	+	1080	Phage integrase				30449	30321	-2	-	129	hypothetical protein
																		30528	30746	3	+	219	Error-prone, lesion bypass DNA polymerase V (UmuC)
NC_010392_I	28,538 bp								NC_010392_II	46,596 bp
Start	Stop	Frame	Strand	Length (bp)	Function				Start	Stop	Frame	Strand	Length (bp)	Function
1	543	1	+	543	Transposase-like protein				399	824	3	+	426	Phage protein
658	843	1	+	186	Mobile element protein				2041	821	-1	-	1221	Transposase
1503	1336	-3	-	168	Phage DNA invertase				2479	2261	-1	-	219	Phage DNA invertase
1655	1882	2	+	228	Phage protein				2691	3413	3	+	723	G-nucleotide exchange factor SopE
2545	1979	-1	-	567	Phage tail fiber, tail fiber assembly protein Tfa				4191	3610	-3	-	582	Phage tail fiber, tail fiber assembly protein Tfa
3371	2547	-2	-	825	phage tail assembly-like protein				5005	4181	-1	-	825	phage tail assembly-like protein
5740	3368	-1	-	2373	Phage tail fiber, side tail fiber protein Stf				7440	5002	-3	-	2439	Phage tail fiber, side tail fiber protein Stf
6036	5794	-3	-	243	Phage protein				7730	7494	-2	-	237	Phage protein
9437	6075	-2	-	3363	Phage tail tip, host specificity protein J				11137	7775	-1	-	3363	Phage tail tip, host specificity protein J
10005	9499	-3	-	507	Phage tail tip, assembly protein I				11705	11199	-2	-	507	Phage tail tip, assembly protein I
10643	10044	-2	-	600	Phage tail tip, assembly protein K				12481	11744	-1	-	738	Phage tail tip, assembly protein K
11486	10788	-2	-	699	Phage tail tip, assembly protein L				13186	12488	-1	-	699	Phage tail tip, assembly protein L
11825	11496	-2	-	330	Phage tail tip, assembly protein M				13525	13196	-1	-	330	Phage tail tip, assembly protein M
14923	11828	-1	-	3096	Phage tail, tail length tape-measure protein H				16569	13528	-3	-	3042	Phage tail, tail length tape-measure protein H
15212	14895	-2	-	318	Phage tail, component T				16858	16541	-1	-	318	Phage tail, component T
15625	15230	-1	-	396	Phage tail, component G				17271	16876	-3	-	396	Phage tail, component G
16419	15676	-3	-	744	Phage tail, major tail protein V				18065	17322	-2	-	744	Phage tail, major tail protein V
16831	16430	-1	-	402	Phage tail, component U				18477	18076	-3	-	402	Phage tail, component U
16820	18070	2	+	1251	putative virulence protein				19099	18521	-1	-	579	Phage tail, component Z
18697	18119	-1	-	579	Phage tail, component Z				19463	19086	-2	-	378	Phage head, head-tail joining protein FII
19108	18725	-1	-	384	Phage head, head-tail joining protein FII				19827	19474	-3	-	354	Phage head, DNA packaging protein FI
19478	19119	-2	-	360	Phage head, DNA packaging protein FI				20913	19885	-3	-	1029	Phage head, major capsid protein E
20564	19536	-2	-	1029	Phage head, major capsid protein E				21315	20968	-3	-	348	Phage head, head-DNA stabilization protein D
20966	20619	-2	-	348	Phage head, head-DNA stabilization protein D				22824	21328	-3	-	1497	Phage head, head-tail preconnector protease C / Phage head, scaffolding domain Nu3
22475	20979	-2	-	1497	Phage head, head-tail preconnector protease C / Phage head, scaffolding domain Nu3				24394	22814	-1	-	1581	Phage head, portal protein B
24045	22465	-3	-	1581	Phage head, portal protein B				24594	24391	-3	-	204	Phage head, head-tail joining protein W
24245	24042	-2	-	204	Phage head, head-tail joining protein W				26509	24578	-1	-	1932	Phage head, terminase DNA packaging protein A
26160	24229	-3	-	1932	Phage head, terminase DNA packaging protein A				27026	26481	-2	-	546	Phage head, terminase subunit Nu1
26677	26132	-1	-	546	Phage head, terminase subunit Nu1				27263	27084	-2	-	180	hypothetical protein
26929	26735	-1	-	195	hypothetical protein				27795	27286	-3	-	510	hypothetical protein
26964	27365	3	+	402	Inhibitor of vertebrate g-type lysozyme, periplasmic => PliG				28434	27892	-3	-	543	Homology to phage-tail assembly proteins
28053	27601	-3	-	453	Phage endopeptidase Rz				29045	28431	-2	-	615	FIG101079: Lytic enzyme
28538	28071	-2	-	468	Phage lysozyme R (EC 3.2.1.17)				29326	29045	-1	-	282	Phage holin
									29702	29313	-2	-	390	Putative prophage membrane protein
									29919	30368	3	+	450	putative lipoprotein
									30856	30689	-1	-	168	hypothetical protein
									31825	31028	-1	-	798	Phage antitermination protein Q
									31961	31815	-2	-	147	Phage protein
									32569	31958	-1	-	612	Phage recombination protein NinG
									32772	32572	-3	-	201	hypothetical protein
									33380	32778	-2	-	603	Gifsy-2 prophage protein STM1020/STM2620
									33684	33463	-3	-	222	Phage protein
									34029	33796	-3	-	234	DNA-damage-inducible protein I
									34590	34321	-3	-	270	hypothetical protein
									35000	34689	-2	-	312	Phage ea22 protein
									35344	34997	-1	-	348	Putative DNA-binding protein
									36104	35355	-2	-	750	Bacteriophage-encoded homolog of DNA replication protein DnaC
									37084	36107	-1	-	978	Phage DNA replication protein O
									37184	37068	-2	-	117	hypothetical protein
									37495	37175	-1	-	321	Phage activator protein cII
									37754	37515	-2	-	240	Phage protein
									37868	38284	2	+	417	Putative regulatory protein
									38465	38319	-2	-	147	hypothetical protein
									38478	38594	3	+	117	hypothetical protein
									38587	38745	1	+	159	prophage protein
									38830	39117	1	+	288	prophage protein
									39244	42171	1	+	2928	Exodeoxyribonuclease VIII (EC 3.1.11.-)
									42182	43291	2	+	1110	Gifsy-2 prophage RecT
									43334	43573	2	+	240	Phage protein
									43614	43862	3	+	249	Excisionase
									43859	45199	2	+	1341	Phage integrase
									45370	46596	1	+	1227	Nicotinate phosphoribosyltransferase (EC 6.3.4.21)
NC_005857	35,839 bp
Start	Stop	Frame	Strand	Length (bp)	Function
696	1	-3	-	696	Phage tail tip, assembly protein L
1038	706	-3	-	333	Phage tail tip, assembly protein M
4377	1042	-3	-	3336	Phage tail, tail length tape-measure protein H
4990	4628	-1	-	363	hypothetical protein
5535	5062	-3	-	474	Phage tail fibers
5963	5568	-2	-	396	Phage capsid and scaffold
6358	5969	-1	-	390	Phage protein
6683	6339	-2	-	345	Head-tail adaptor
7003	6680	-1	-	324	Phage DNA packaging or aminotransferase (ACLAME 152)
7355	6984	-2	-	372	Phage protein
8697	7411	-3	-	1287	Phage major capsid protein of Caudovirales
9680	8772	-2	-	909	Phage maturation protease
10023	9673	-3	-	351	hypothetical protein
11315	10056	-2	-	1260	Phage portal protein
13197	11488	-3	-	1710	Phage terminase, large subunit (3&#39;-extended COS ends)
13667	13233	-2	-	435	Phage terminase, small subunit
13809	13922	3	+	114	hypothetical protein
14410	14000	-1	-	411	Phage-associated homing endonuclease
15453	14416	-3	-	1038	macromolecule metabolism; macromolecule synthesis, modification; dna - replication, repair, restr./modif.
15841	15533	-1	-	309	Phage protein
16104	15838	-3	-	267	hypothetical protein
16264	16112	-1	-	153	Phage protein
16388	16215	-2	-	174	Phage protein
16821	16357	-3	-	465	hypothetical protein
17329	16838	-1	-	492	Phage protein
17676	17326	-3	-	351	Phage protein
18753	17692	-3	-	1062	Phage DNA adenine methylase (EC 2.1.1.72)
19247	19014	-2	-	234	hypothetical protein
19518	19297	-3	-	222	hypothetical protein
19689	20000	3	+	312	Phage protein
19997	20278	2	+	282	Phage transcriptional regulator (ACLAME 1395)
20552	20304	-2	-	249	hypothetical protein
20826	20590	-3	-	237	hypothetical protein
21537	20914	-3	-	624	DNA adenine methyltransferase, phage-associated
21761	21534	-2	-	228	Phage protein
22867	21761	-1	-	1107	Phage EaA protein
23343	22864	-3	-	480	Phage ea22 protein
23528	23340	-2	-	189	hypothetical protein
23755	23525	-1	-	231	FIG01047218: hypothetical protein
24009	23761	-3	-	249	hypothetical protein
24624	24010	-3	-	615	Phage helicase, polymerase, or exonuclease (ACLAME 182)
24827	24627	-2	-	201	Phage protein (ACLAME 1075)
25765	24827	-1	-	939	DNA recombinase, phage-associated
25990	25769	-1	-	222	hypothetical protein
26955	26290	-3	-	666	hypothetical protein
27577	26942	-1	-	636	Phage protein
27770	27564	-2	-	207	Phage repressor
27876	28517	3	+	642	Phage repressor
28784	32758	2	+	3975	hypothetical protein
32769	33095	3	+	327	Phage protein
33327	33485	3	+	159	Phage protein
33503	33835	2	+	333	Phage protein
35806	33950	-1	-	1857	Phage protein
NC_001317	37,917 bp
Start	Stop	Frame	Strand	Length (bp)	Function
1	99	1	+	99	hypothetical protein
1562	225	-2	-	1338	hypothetical protein
2589	1552	-3	-	1038	Phage integrase
3164	2589	-2	-	576	Phage repressor protein cI
3297	3560	3	+	264	Phage Cox (control of excision) protein
3591	4100	3	+	510	Phage activator protein cII
4108	4335	1	+	228	FIL protein
4322	4522	2	+	201	inhibits host DNA replication
4589	4822	2	+	234	Phage Orf80 protein
4822	5049	1	+	228	Phage TraR/YbiI family protein
5046	5354	3	+	309	hypothetical protein
5368	7608	1	+	2241	Phage replication protein GpA, endonuclease
7683	8165	3	+	483	SOS operon TUM protein
8490	8747	3	+	258	hypothetical protein
8784	9092	3	+	309	hypothetical protein
9070	10020	1	+	951	Retron-type RNA-directed DNA polymerase (EC 2.7.7.49)
10648	10160	-1	-	489	FIG00643135: hypothetical protein
10653	10784	3	+	132	FIG00644775: hypothetical protein
11084	10815	-2	-	270	hypothetical protein
11112	11249	3	+	138	hypothetical protein
12341	11304	-2	-	1038	Phage portal vertex protein GpQ
14032	12341	-1	-	1692	Phage terminase, ATPase subunit GpP
14275	15138	1	+	864	Phage capsid scaffolding protein GpO
15170	16330	2	+	1161	Phage major capsid protein GpN
16334	17092	2	+	759	Phage terminase, endonuclease subunit GpM
17196	17690	3	+	495	Phage head completion-stabilization protein GpL
17690	17893	2	+	204	Phage tail protein GpX
17884	18105	1	+	222	Putative prophage Hp1 family Holin precursor
18089	18598	2	+	510	Phage lysozyme R (EC 3.2.1.17)
18595	19008	1	+	414	Phage lysis regulatory protein, LysB
18995	19153	2	+	159	Phage lysis regulatory protein, LysC
19116	19583	3	+	468	Phage tail completion protein GpR
19576	20025	1	+	450	Phage tail completion protein GpS
20094	20735	3	+	642	Phage baseplate assembly protein GpV
20732	21079	2	+	348	Phage baseplate assembly protein GpW
21084	21992	3	+	909	Phage baseplate assembly protein GpJ
21985	22518	1	+	534	Phage tail formation protein GpI
22526	24271	2	+	1746	Phage tail fiber protein GpH
24274	24798	1	+	525	Phage tail fiber assembly protein GpG
24928	26115	1	+	1188	Phage tail sheath monomer GpFI
26128	26646	1	+	519	Phage major tail tube protein GpFII
26709	26990	3	+	282	Phage tail protein GpE
27023	27142	2	+	120	Phage P2 GpE family protein
27135	29564	3	+	2430	Phage tail length tape-measure protein GpT
29576	30040	2	+	465	Phage tail protein GpU
30043	31236	1	+	1194	Phage tail formation protein GpD
31601	31473	-2	-	129	hypothetical protein
31853	32359	2	+	507	G/U mismatch-specific uracil DNA glycosylase (EC 3.2.2.28)
34465	32483	-1	-	1983	RNA polymerase sigma factor RpoD
36225	34480	-3	-	1746	DNA primase DnaG
36676	36461	-1	-	216	SSU ribosomal protein S21p
36904	37917	1	+	1014	N(6)-L-threonylcarbamoyladenine synthase (EC 2.3.1.234)
31727	31655	-2	-	73	tRNA-Met-CAT
NC_018279	48,701 bp
Start	Stop	Frame	Strand	Length (bp)	Function
3	128	3	+	126	hypothetical protein
179	1348	2	+	1170	Phage integrase
2718	1420	-3	-	1299	hypothetical protein
3688	2729	-1	-	960	hypothetical protein
6876	3697	-3	-	3180	Phage tail tip, host specificity protein J
7332	6886	-3	-	447	hypothetical protein
8075	7356	-2	-	720	Phage tail assembly protein
8779	8075	-1	-	705	Phage tail tip, assembly protein L
9109	8822	-1	-	288	hypothetical protein
9453	9106	-3	-	348	Phage minor tail protein
9724	9509	-1	-	216	hypothetical protein
11985	9745	-3	-	2241	Phage tail length tape-measure protein T
12411	12025	-3	-	387	hypothetical protein
12866	12513	-2	-	354	hypothetical protein
13326	12949	-3	-	378	hypothetical protein
13693	13319	-1	-	375	hypothetical protein
14413	13808	-1	-	606	hypothetical protein
15222	14569	-3	-	654	hypothetical protein
16008	15268	-3	-	741	hypothetical protein
16558	16013	-1	-	546	Phage protein, contains HNH endonuclease motif
16960	16574	-1	-	387	hypothetical protein
17394	16957	-3	-	438	hypothetical protein
17844	17482	-3	-	363	hypothetical protein
18016	17828	-1	-	189	hypothetical protein
18417	18016	-3	-	402	Phage protein
18770	18477	-2	-	294	Phage head completion protein
19856	18780	-2	-	1077	hypothetical protein
20323	19874	-1	-	450	hypothetical protein
21601	20336	-1	-	1266	hypothetical protein
22530	21604	-3	-	927	FIG01047095: hypothetical protein
23839	22490	-1	-	1350	hypothetical protein
25291	23972	-1	-	1320	hypothetical protein
25706	25275	-2	-	432	hypothetical protein
26574	26032	-3	-	543	Phage Rha protein
27330	26773	-3	-	558	Phage endopeptidase Rz
27805	27299	-1	-	507	Phage lysozyme R (EC 3.2.1.17)
27920	27777	-2	-	144	Phage holin
29278	28655	-1	-	624	Phage antitermination protein Q
29454	29275	-3	-	180	Phage protein
29638	29435	-1	-	204	Phage protein NinH
30030	29635	-3	-	396	Holliday junction resolvase / Crossover junction endodeoxyribonuclease rusA (EC 3.1.22.-)
30317	30027	-2	-	291	Uncharacterized protein YbcO
30536	30318	-2	-	219	hypothetical protein
30705	30529	-3	-	177	Phage protein NinF
31064	30705	-2	-	360	Phage NinX
31243	31067	-1	-	177	Phage protein NinE
31970	31380	-2	-	591	Adenine DNA methyltransferase, phage-associated
32407	31967	-1	-	441	Phage recombination protein NinB
33920	32484	-2	-	1437	DNA helicase (EC 3.6.4.12), phage-associated
34809	33910	-3	-	900	Phage DNA replication protein O
34948	34802	-1	-	147	Phage protein
35261	34983	-2	-	279	Phage activator protein cII
35624	35397	-2	-	228	Phage transcriptional regulator cro
35702	36412	2	+	711	Phage repressor protein cI
36441	36677	3	+	237	hypothetical protein
36765	37010	3	+	246	hypothetical protein
37258	37049	-1	-	210	hypothetical protein
37563	37435	-3	-	129	hypothetical protein
37601	37963	2	+	363	Phage antitermination protein N
38632	37976	-1	-	657	Phage superinfection exclusion protein B
38778	38972	3	+	195	Phage restriction alleviation ral
39056	39556	2	+	501	putative endonuclease
39729	39983	3	+	255	hypothetical protein
40069	40203	1	+	135	Phage repressor
40188	40382	3	+	195	hypothetical protein
40470	40658	3	+	189	Phage protein
40666	41373	1	+	708	Putative DNA-binding protein Erf
41374	41844	1	+	471	Single stranded DNA-binding protein, phage-associated
41907	42404	3	+	498	Phage HNH homing endonuclease (ACLAME 312)
42472	42765	1	+	294	Phage anti-RecBCD 2
42776	42946	2	+	171	hypothetical protein
42943	43566	1	+	624	Phage eae protein
43563	44282	3	+	720	Phage EaD protein
44284	44439	1	+	156	Phage protein
44539	44832	1	+	294	hypothetical protein
44829	45989	3	+	1161	Phage EaA protein
45986	47110	2	+	1125	Phage ea22 protein
47110	47295	1	+	186	hypothetical protein
47426	47692	2	+	267	hypothetical protein
47824	47949	1	+	126	hypothetical protein
47936	48310	2	+	375	hypothetical protein
48407	48610	2	+	204	Gene 18 protein
28300	28228	-1	-	73	tRNA-Thr-TGT
28380	28309	-3	-	72	tRNA-Asn-GTT
NC_005340	34,752 bp
Start	Stop	Frame	Strand	Length (bp)	Function
2	169	2	+	168	hypothetical protein
1549	380	-1	-	1170	Phage tail formation protein GpD
2028	1546	-3	-	483	Phage tail protein GpU
4486	2045	-1	-	2442	Phage tail length tape-measure protein GpT
4598	4479	-2	-	120	Phage P2 GpE family protein
4966	4631	-1	-	336	Tail protein
5547	5029	-3	-	519	Phage major tail tube protein GpFII
6750	5563	-3	-	1188	Phage tail sheath monomer GpFI
7394	6885	-2	-	510	Phage tail fiber assembly protein GpG
9508	7406	-1	-	2103	Phage tail fiber protein GpH
10049	9519	-2	-	531	Phage tail formation protein GpI
10950	10042	-3	-	909	Phage baseplate assembly protein GpJ
11304	10957	-3	-	348	Phage baseplate assembly protein GpW
11942	11301	-2	-	642	Phage baseplate assembly protein GpV
12460	12011	-1	-	450	Phage tail completion protein GpS
12920	12453	-2	-	468	Phage tail completion protein GpR
13041	12883	-3	-	159	Phage lysis regulatory protein, LysC
13441	13028	-1	-	414	Phage lysis regulatory protein, LysB
13935	13438	-3	-	498	Phage lysozyme R (EC 3.2.1.17)
14218	13922	-1	-	297	Phage holin
14410	14222	-1	-	189	Phage tail protein GpX
14931	14425	-3	-	507	Phage head completion-stabilization protein GpL
15774	15025	-3	-	750	Phage terminase, endonuclease subunit GpM
16845	15778	-3	-	1068	Phage major capsid protein GpN
17773	16922	-1	-	852	Phage capsid scaffolding protein GpO
17939	19711	2	+	1773	Phage terminase, ATPase subunit GpP
19708	20454	1	+	747	Phage terminase, ATPase subunit GpP
20451	21473	3	+	1023	Phage portal vertex protein GpQ
21494	21694	2	+	201	hypothetical protein
21907	22848	1	+	942	hypothetical protein
23131	22922	-1	-	210	Phage protein
23560	23327	-1	-	234	DNA-damage-inducible protein I
23746	23564	-1	-	183	UV induction of prophage
26094	23860	-3	-	2235	Phage replication protein GpA, endonuclease
26366	26085	-2	-	282	hypothetical protein
26635	26363	-1	-	273	Phage protein (ACLAME 1393)
27021	26632	-3	-	390	hypothetical protein
27243	27022	-3	-	222	Phage TraR/YbiI family protein
27476	27243	-2	-	234	Phage Orf80 protein
27743	27543	-2	-	201	inhibits host DNA replication
27957	27730	-3	-	228	FIL protein
28474	27965	-1	-	510	Phage activator protein cII
28878	28525	-3	-	354	hypothetical protein
28992	29837	3	+	846	Phage repressor protein cI
29847	30185	3	+	339	Phage protein
30209	31258	2	+	1050	Phage integrase
32731	31511	-1	-	1221	Diguanylate cyclase (EC 2.7.7.65) => DgcN
33242	32724	-2	-	519	Uncharacterized protein YfiR
33567	33409	-3	-	159	hypothetical protein
33682	34752	1	+	1071	2-keto-3-deoxy-D-arabino-heptulosonate-7-phosphate synthase I alpha (EC 2.5.1.54)
NC_010463_I	38,390 bp								NC_010463_II	46,197 bp
Start	Stop	Frame	Strand	Length (bp)	Function				Start	Stop	Frame	Strand	Length (bp)	Function
3	278	3	+	276	hypothetical protein				1313	141	-2	-	1173	hypothetical protein
281	829	2	+	549	hypothetical protein				2254	1334	-1	-	921	hypothetical protein
816	1049	3	+	234	hypothetical protein				2379	2498	3	+	120	hypothetical protein
1036	2733	1	+	1698	Exonuclease SbcC				2535	2825	3	+	291	hypothetical protein
3933	2737	-3	-	1197	Phage integrase, Phage P4-associated				2904	3449	3	+	546	hypothetical protein
4120	4251	1	+	132	hypothetical protein				3552	3677	3	+	126	hypothetical protein
5487	4276	-3	-	1212	Phage protein				3799	4785	1	+	987	MBL-fold metallo-hydrolase superfamily
6509	5484	-2	-	1026	Phage integrase				5010	4891	-3	-	120	hypothetical protein
7086	6511	-3	-	576	Phage repressor protein cI				5165	6241	2	+	1077	hypothetical protein
7263	7511	3	+	249	Phage Cox (control of excision) protein				6234	8735	3	+	2502	hypothetical protein
7544	8053	2	+	510	Phage activator protein cII				10101	8830	-3	-	1272	Prophage CP4-57 integrase
8415	8140	-3	-	276	hypothetical protein				11412	10387	-3	-	1026	Phage integrase
8500	8694	1	+	195	FIL protein				11991	11416	-3	-	576	Phage repressor protein cI
8658	8999	3	+	342	Phage replication protein GpB				12168	12410	3	+	243	Phage Cox (control of excision) protein
9067	9294	1	+	228	Phage Orf80 protein				12443	12952	2	+	510	Phage activator protein cII
9294	9521	3	+	228	Phage TraR/YbiI family protein				12960	13160	3	+	201	FIL protein
9518	10375	2	+	858	Phage DNA adenine methylase (EC 2.1.1.72)				13124	13465	2	+	342	Phage replication protein GpB
10366	12609	1	+	2244	Phage replication protein GpA, endonuclease				13533	13766	3	+	234	Phage Orf80 protein
12659	12787	2	+	129	hypothetical protein				13766	13993	2	+	228	Phage TraR/YbiI family protein
12933	13121	3	+	189	Phage protein				13990	14574	1	+	585	Putative exonuclease
13133	13366	2	+	234	DNA-damage-inducible protein I				14571	15431	3	+	861	Phage DNA adenine methylase (EC 2.1.1.72)
13526	14581	2	+	1056	hypothetical protein				15422	17851	2	+	2430	Phage replication protein GpA, endonuclease
14559	14936	3	+	378	hypothetical protein				18005	18193	2	+	189	Phage protein
15312	15794	3	+	483	hypothetical protein				18204	18437	3	+	234	DNA-damage-inducible protein I
15799	16761	1	+	963	hypothetical protein				18497	19228	2	+	732	Phage protein
17819	16788	-2	-	1032	Phage portal vertex protein GpQ				19580	20686	2	+	1107	hypothetical protein
19585	17819	-1	-	1767	Phage terminase, ATPase subunit GpP				20699	21133	2	+	435	hypothetical protein
19728	20561	3	+	834	Phage capsid scaffolding protein GpO				21133	21798	1	+	666	hypothetical protein
20578	21660	1	+	1083	Phage major capsid protein GpN				22902	21868	-3	-	1035	Phage portal vertex protein GpQ
21664	22317	1	+	654	Phage terminase, endonuclease subunit GpM				24668	22902	-2	-	1767	Phage terminase, ATPase subunit GpP
22411	22875	1	+	465	Phage head completion-stabilization protein GpL				24811	25644	1	+	834	Phage capsid scaffolding protein GpO
22875	23078	3	+	204	Phage tail protein GpX				25661	26725	2	+	1065	Phage major capsid protein GpN
23082	23297	3	+	216	Phage holin				26729	27379	2	+	651	Phage terminase, endonuclease subunit GpM
23278	23787	1	+	510	Phage lysozyme R (EC 3.2.1.17)				27473	27937	2	+	465	Phage head completion-stabilization protein GpL
23792	24166	2	+	375	Phage protein				27937	28140	1	+	204	Phage tail protein GpX
24163	24591	1	+	429	Phage lysis regulatory protein, LysB				28144	28359	1	+	216	Phage holin
24551	24724	2	+	174	Phage lysis regulatory protein, LysC				28340	28849	2	+	510	Phage lysozyme R (EC 3.2.1.17)
24687	25118	3	+	432	Phage tail completion protein GpR				28854	29231	3	+	378	Phage lysis regulatory protein, LysA
25111	25557	1	+	447	Phage tail completion protein GpS				29231	29656	2	+	426	Phage lysis regulatory protein, LysB
25626	26204	3	+	579	Phage baseplate assembly protein GpV				29616	29789	3	+	174	Phage lysis regulatory protein, LysC
26201	26560	2	+	360	Phage baseplate assembly protein GpW				29752	30183	1	+	432	Phage tail completion protein GpR
26547	27455	3	+	909	Phage baseplate assembly protein GpJ				30176	30622	2	+	447	Phage tail completion protein GpS
27448	28053	1	+	606	Phage tail formation protein GpI				30641	31732	2	+	1092	hypothetical protein
28050	29669	3	+	1620	Phage tail fiber protein GpH				31734	32378	3	+	645	hypothetical protein
29676	30083	3	+	408	Phage tail fiber assembly protein GpG				32452	33030	1	+	579	Phage baseplate assembly protein GpV
31002	30280	-3	-	723	G-nucleotide exchange factor SopE				33027	33386	3	+	360	Phage baseplate assembly protein GpW
31216	31419	1	+	204	Phage DNA invertase				33373	34281	1	+	909	Phage baseplate assembly protein GpJ
31536	32708	3	+	1173	Phage tail sheath monomer GpFI				34274	34879	2	+	606	Phage tail formation protein GpI
32718	33233	3	+	516	Phage major tail tube protein GpFII				34876	36531	1	+	1656	Phage tail fiber protein GpH
33288	33590	3	+	303	Phage tail protein GpE				36534	37073	3	+	540	Phage tail fibers
33605	33724	2	+	120	Phage P2 GpE family protein				37664	37077	-2	-	588	Phage tail fiber assembly protein GpG
33717	36524	3	+	2808	Phage tail length tape-measure protein GpT				38653	37664	-1	-	990	Phage tail fiber, side tail fiber protein Stf
36521	37006	2	+	486	Phage tail protein GpU				38683	39240	1	+	558	Phage DNA invertase
37003	38103	1	+	1101	Phage tail formation protein GpD				39343	40515	1	+	1173	Phage tail sheath monomer GpFI
38096	38299	2	+	204	hypothetical protein				40525	41040	1	+	516	Phage major tail tube protein GpFII
38388	38317	-3	-	72	hypothetical protein				41095	41397	1	+	303	Phage tail protein GpE
									41412	41531	3	+	120	Phage P2 GpE family protein
									41524	44331	1	+	2808	Phage tail length tape-measure protein GpT
									44328	44813	3	+	486	Phage tail protein GpU
									44810	45910	2	+	1101	Phage tail formation protein GpD
NC_003315_I	34,799 bp								NC_003315_II	34,755 bp								NC_003315_III	20,829 bp								NC_003315_IV	29,378 bp
Start	Stop	Frame	Strand	Length (bp)	Function				Start	Stop	Frame	Strand	Length (bp)	Function				Start	Stop	Frame	Strand	Length (bp)	Function				Start	Stop	Frame	Strand	Length (bp)	Function
1960	179	-1	-	1782	hypothetical protein				1	1983	1	+	1983	RNA polymerase sigma factor RpoD				1725	1	-3	-	1725	Phage protein				1	99	1	+	99	hypothetical protein
2987	1950	-2	-	1038	Phage integrase				2613	2107	-3	-	507	G/U mismatch-specific uracil DNA glycosylase (EC 3.2.2.28)				2275	1733	-1	-	543	hypothetical protein				1125	106	-3	-	1020	Phage integrase
3557	2991	-2	-	567	hypothetical protein				3701	2937	-2	-	765	hypothetical protein				2969	2247	-2	-	723	FIG01220105: hypothetical protein				1470	1165	-3	-	306	Phage immunity repressor protein GpC
4155	3574	-3	-	582	Putative phage cI repressor (ACLAME 412)				4320	4487	3	+	168	hypothetical protein				3546	2959	-3	-	588	Phage tail fiber, tail fiber assembly protein Tfa				1568	1906	2	+	339	Phage Cox (control of excision) protein
4299	4520	3	+	222	hypothetical protein				6317	4617	-2	-	1701	Phage protein				5492	3546	-2	-	1947	Phage tail fiber, side tail fiber protein Stf				1932	2264	3	+	333	hypothetical protein
4551	5054	3	+	504	Phage activator protein cII				6865	6320	-1	-	546	hypothetical protein				6097	5504	-1	-	594	Phage tail formation protein GpI				2274	2843	3	+	570	Exonuclease, RNase T and DNA polymerase III
5064	5291	3	+	228	FIG01045252: hypothetical protein				7562	6837	-2	-	726	Phage protein orf37				7274	6090	-2	-	1185	Phage protein				2846	3064	2	+	219	hypothetical protein
5281	5706	1	+	426	hypothetical protein				8109	7552	-3	-	558	Phage tail fiber assembly protein GpG				7602	7267	-3	-	336	Phage protein				3103	5760	1	+	2658	Phage protein
5706	6107	3	+	402	FIG01045970: hypothetical protein				10353	8119	-3	-	2235	Phage tail fiber protein GpH				9713	7599	-2	-	2115	Phage tail length tape-measure protein GpT				6111	5788	-3	-	324	Phage protein Ogr
6175	6408	1	+	234	FIG01046701: hypothetical protein				10938	10363	-3	-	576	Phage tail formation protein GpI				9894	9715	-3	-	180	hypothetical protein				7130	6111	-2	-	1020	Phage portal vertex protein GpQ
6399	7259	3	+	861	Phage DNA adenine methylase (EC 2.1.1.72)				12127	10943	-1	-	1185	Phage protein				10172	9903	-2	-	270	FIG00641609: hypothetical protein				8911	7127	-1	-	1785	Phage terminase, ATPase subunit GpP
7256	9277	2	+	2022	Phage replication protein GpA, endonuclease				12453	12124	-3	-	330	Phage protein				10658	10275	-2	-	384	FIG01221266: hypothetical protein				8969	9958	2	+	990	Phage capsid scaffolding protein GpO
9846	9577	-3	-	270	Phage protein Ogr				14420	12450	-2	-	1971	Phage tail length tape-measure protein GpT				10996	10658	-1	-	339	Phage protein				9993	11021	3	+	1029	Phage major capsid protein GpN
10958	9897	-2	-	1062	Phage portal vertex protein GpQ				14865	14608	-3	-	258	Phage protein				11294	10983	-2	-	312	Holin				11033	11731	2	+	699	Phage terminase, endonuclease subunit GpM
12730	10955	-1	-	1776	Phage terminase, ATPase subunit GpP				14977	14852	-1	-	126	hypothetical protein				11754	11299	-3	-	456	FIG00638163: hypothetical protein				11830	12282	1	+	453	Phage head completion-stabilization protein GpL
12851	12738	-2	-	114	hypothetical protein				15344	15012	-2	-	333	Phage protein				12900	11758	-3	-	1143	COG0550: Topoisomerase IA				12279	12761	3	+	483	phage tail completion protein GpR
12891	13694	3	+	804	Phage capsid scaffolding protein GpO				15685	15344	-1	-	342	Phage protein				13598	12903	-2	-	696	Phage tail completion protein GpS				12758	13462	2	+	705	Phage tail completion protein GpS
13756	14778	1	+	1023	Phage major capsid protein GpN				15975	15682	-3	-	294	Phage holin				14071	13595	-1	-	477	hypothetical protein				13459	14586	1	+	1128	putative phage gene
14782	15483	1	+	702	Phage terminase, endonuclease subunit GpM				16440	15985	-3	-	456	Phage protein				14541	14068	-3	-	474	Phage head completion-stabilization protein GpL				14583	15038	3	+	456	Phage protein
15580	16032	1	+	453	Phage head completion-stabilization protein GpL				17564	16437	-2	-	1128	putative phage gene				15345	14644	-3	-	702	Phage terminase, endonuclease subunit GpM				15051	15347	3	+	297	Phage holin
16029	16535	3	+	507	putative phage gene				18268	17561	-1	-	708	Phage tail completion protein GpS				16370	15348	-2	-	1023	Phage major capsid protein GpN				15344	15685	2	+	342	Phage protein
16532	17239	2	+	708	Phage tail completion protein GpS				18771	18265	-3	-	507	putative phage gene				17460	16399	-3	-	1062	Phage capsid scaffolding protein GpO				15685	16017	1	+	333	Phage protein
17236	18363	1	+	1128	putative phage gene				19220	18768	-2	-	453	Phage head completion-stabilization protein GpL				17637	19448	3	+	1812	Phage terminase, ATPase subunit GpP				16164	16421	3	+	258	Phage protein
18360	18815	3	+	456	Phage protein				20018	19317	-2	-	702	Phage terminase, endonuclease subunit GpM				19445	20506	2	+	1062	Phage portal vertex protein GpQ				16609	18576	1	+	1968	Phage tail length tape-measure protein GpT
18825	19118	3	+	294	Phage holin				21044	20022	-2	-	1023	Phage major capsid protein GpN				20503	20829	1	+	327	Phage protein Ogr				18573	18902	3	+	330	Phage protein
19115	19456	2	+	342	Phage protein				21909	21106	-3	-	804	Phage capsid scaffolding protein GpO													18899	20083	2	+	1185	Phage protein
19456	19788	1	+	333	Phage protein				21949	22062	1	+	114	hypothetical protein													20088	20663	3	+	576	Phage tail formation protein GpI
19760	19948	2	+	189	hypothetical protein				22070	23845	2	+	1776	Phage terminase, ATPase subunit GpP													20673	22685	3	+	2013	Phage tail fiber protein GpH
19935	20192	3	+	258	Phage protein				23842	24903	1	+	1062	Phage portal vertex protein GpQ													22688	23218	2	+	531	Phage tail fiber assembly protein GpG
20380	22350	1	+	1971	Phage tail length tape-measure protein GpT				24954	25223	3	+	270	Phage protein Ogr													23208	23933	3	+	726	Phage protein orf37
22347	22676	3	+	330	Phage protein				27544	25523	-1	-	2022	Phage replication protein GpA, endonuclease													23905	24450	1	+	546	hypothetical protein
22673	23857	2	+	1185	Phage protein				28401	27541	-3	-	861	Phage DNA adenine methylase (EC 2.1.1.72)													24450	26153	3	+	1704	Phage protein
23862	24437	3	+	576	Phage tail formation protein GpI				28625	28392	-2	-	234	FIG01046701: hypothetical protein													26461	26649	1	+	189	hypothetical protein
24447	26681	3	+	2235	Phage tail fiber protein GpH				29094	28693	-3	-	402	FIG01045970: hypothetical protein													27271	28743	1	+	1473	hypothetical protein
26691	27248	3	+	558	Phage tail fiber assembly protein GpG				29519	29094	-2	-	426	hypothetical protein													29052	28879	-3	-	174	hypothetical protein
27238	27963	1	+	726	Phage protein orf37				29736	29509	-3	-	228	FIG01045252: hypothetical protein
27935	28480	2	+	546	hypothetical protein				30249	29746	-3	-	504	Phage activator protein cII
28483	30183	1	+	1701	Phage protein				30501	30280	-3	-	222	hypothetical protein
30480	30313	-3	-	168	hypothetical protein				30645	31226	3	+	582	Putative phage cI repressor (ACLAME 412)
31099	31863	1	+	765	hypothetical protein				31243	31809	1	+	567	hypothetical protein
32187	32693	3	+	507	G/U mismatch-specific uracil DNA glycosylase (EC 3.2.2.28)				31813	32850	1	+	1038	Phage integrase
34799	32817	-2	-	1983	RNA polymerase sigma factor RpoD				32840	34621	2	+	1782	hypothetical protein
32061	31989	-3	-	73	tRNA-Met-CAT				2739	2811	3	+	73	tRNA-Met-CAT
NC_019488_I	43,733 bp								NC_019488_II	43,773 bp
Start	Stop	Frame	Strand	Length (bp)	Function				Start	Stop	Frame	Strand	Length (bp)	Function
3657	1	-3	-	3657	ABC transporter protein IroC				50	193	2	+	144	hypothetical protein
4853	3738	-2	-	1116	Glycosyltransferase IroB				393	211	-3	-	183	hypothetical protein
5140	4958	-1	-	183	FIG01047038: hypothetical protein				1507	407	-1	-	1101	Phage tail formation protein GpD
5874	5479	-3	-	396	Transposase, IS200 family				1989	1504	-3	-	486	Phage tail protein GpU
5938	6204	1	+	267	Transposase, IS3/IS911 family				4793	1986	-2	-	2808	Phage tail length tape-measure protein GpT
6426	7049	3	+	624	Mobile element protein				4905	4786	-3	-	120	Phage P2 GpE family protein
7287	7105	-3	-	183	hypothetical protein				5222	4920	-2	-	303	Phage tail protein GpE
8648	7845	-2	-	804	FIG01047617: hypothetical protein				5792	5277	-2	-	516	Phage major tail tube protein GpFII
8802	8683	-3	-	120	hypothetical protein				6974	5802	-2	-	1173	Phage tail sheath monomer GpFI
8821	8958	1	+	138	hypothetical protein				7007	7126	2	+	120	hypothetical protein
9640	9047	-1	-	594	hypothetical protein				7436	7579	2	+	144	Phage tail fiber assembly protein GpG
9672	9821	3	+	150	hypothetical protein				7770	7624	-3	-	147	hypothetical protein
11107	9902	-1	-	1206	hypothetical protein				8746	8171	-1	-	576	Phage tail fiber, tail fiber assembly protein Tfa
12133	11117	-1	-	1017	Phage integrase				10599	8746	-3	-	1854	Phage tail fiber protein GpH
12768	12136	-3	-	633	Phage repressor protein cI				11201	10596	-2	-	606	Phage tail formation protein GpI
12890	13132	2	+	243	Phage Cox (control of excision) protein				12102	11194	-3	-	909	Phage baseplate assembly protein GpJ
13166	13675	2	+	510	Phage activator protein cII				12448	12089	-1	-	360	Phage baseplate assembly protein GpW
13683	13883	3	+	201	FIL protein				13023	12445	-3	-	579	Phage baseplate assembly protein GpV
13847	14188	2	+	342	Phage replication protein GpB				13101	13952	3	+	852	FIG01047449: hypothetical protein
14256	14489	3	+	234	Phage Orf80 protein				14382	13954	-3	-	429	Phage tail completion protein GpS
14489	14716	2	+	228	Phage TraR/YbiI family protein				14824	14393	-1	-	432	Phage tail completion protein GpR
14713	15570	1	+	858	Phage DNA adenine methylase (EC 2.1.1.72)				14945	14787	-2	-	159	Phage lysis regulatory protein, LysC
15567	17981	3	+	2415	Phage replication protein GpA, endonuclease				15348	14920	-3	-	429	Phage lysis regulatory protein, LysB
18134	18322	2	+	189	Phage protein				15860	15345	-2	-	516	Phage lysozyme R (EC 3.2.1.17)
18333	18566	3	+	234	DNA-damage-inducible protein I				16056	15841	-3	-	216	Phage holin
18626	19357	2	+	732	Phage protein				16263	16060	-3	-	204	Phage tail protein GpX
19671	21335	3	+	1665	hypothetical protein				16727	16263	-2	-	465	Phage head completion-stabilization protein GpL
22479	21439	-3	-	1041	Phage portal vertex protein GpQ				17471	16821	-2	-	651	Phage terminase, endonuclease subunit GpM
24197	22479	-2	-	1719	Phage terminase, ATPase subunit GpP				18536	17475	-2	-	1062	Phage major capsid protein GpN
24388	25221	1	+	834	Phage capsid scaffolding protein GpO				19386	18553	-3	-	834	Phage capsid scaffolding protein GpO
25238	26299	2	+	1062	Phage major capsid protein GpN				19577	21295	2	+	1719	Phage terminase, ATPase subunit GpP
26303	26953	2	+	651	Phage terminase, endonuclease subunit GpM				21295	22335	1	+	1041	Phage portal vertex protein GpQ
27047	27511	2	+	465	Phage head completion-stabilization protein GpL				24103	22439	-1	-	1665	hypothetical protein
27511	27714	1	+	204	Phage tail protein GpX				25148	24417	-2	-	732	Phage protein
27718	27933	1	+	216	Phage holin				25441	25208	-1	-	234	DNA-damage-inducible protein I
27914	28429	2	+	516	Phage lysozyme R (EC 3.2.1.17)				25640	25452	-2	-	189	Phage protein
28426	28854	1	+	429	Phage lysis regulatory protein, LysB				28207	25793	-1	-	2415	Phage replication protein GpA, endonuclease
28814	28987	2	+	174	Phage lysis regulatory protein, LysC				29061	28204	-3	-	858	Phage DNA adenine methylase (EC 2.1.1.72)
28950	29381	3	+	432	Phage tail completion protein GpR				29285	29058	-2	-	228	Phage TraR/YbiI family protein
29392	29820	1	+	429	Phage tail completion protein GpS				29518	29285	-1	-	234	Phage Orf80 protein
30673	29822	-1	-	852	FIG01047449: hypothetical protein				29927	29586	-2	-	342	Phage replication protein GpB
30751	31329	1	+	579	Phage baseplate assembly protein GpV				30091	29891	-1	-	201	FIL protein
31326	31685	3	+	360	Phage baseplate assembly protein GpW				30608	30099	-2	-	510	Phage activator protein cII
31672	32580	1	+	909	Phage baseplate assembly protein GpJ				30884	30642	-2	-	243	Phage Cox (control of excision) protein
32573	33178	2	+	606	Phage tail formation protein GpI				31006	31638	1	+	633	Phage repressor protein cI
33175	35028	1	+	1854	Phage tail fiber protein GpH				31641	32657	3	+	1017	Phage integrase
35028	35603	3	+	576	Phage tail fiber, tail fiber assembly protein Tfa				32667	33872	3	+	1206	hypothetical protein
36004	36150	1	+	147	hypothetical protein				34102	33953	-1	-	150	hypothetical protein
36338	36195	-2	-	144	Phage tail fiber assembly protein GpG				34134	34727	3	+	594	hypothetical protein
36473	36697	2	+	225	Phage DNA invertase				34953	34816	-3	-	138	hypothetical protein
36800	37972	2	+	1173	Phage tail sheath monomer GpFI				34972	35091	1	+	120	hypothetical protein
37982	38497	2	+	516	Phage major tail tube protein GpFII				35126	35929	2	+	804	FIG01047617: hypothetical protein
38552	38854	2	+	303	Phage tail protein GpE				36734	36318	-2	-	417	iron aquisition yersiniabactin synthesis enzyme (Irp1,polyketide synthetase)
38869	38988	1	+	120	Phage P2 GpE family protein				37348	36725	-1	-	624	Mobile element protein
38981	41788	2	+	2808	Phage tail length tape-measure protein GpT				37836	37570	-3	-	267	Transposase, IS3/IS911 family
41785	42270	1	+	486	Phage tail protein GpU				37885	38295	1	+	411	Transposase, IS200 family
42267	43367	3	+	1101	Phage tail formation protein GpD				38634	38816	3	+	183	FIG01047038: hypothetical protein
43381	43563	1	+	183	hypothetical protein				38921	40036	2	+	1116	Glycosyltransferase IroB
43724	43581	-2	-	144	hypothetical protein				40117	43773	1	+	3657	ABC transporter protein IroC
NC_026611	45,175 bp
Start	Stop	Frame	Strand	Length (bp)	Function
585	1	-3	-	585	Phage tail fiber, tail fiber assembly protein Tfa
2036	585	-2	-	1452	Phage tail fiber, side tail fiber protein Stf
2628	2026	-3	-	603	IS, phage, Tn; Transposon-related functions
3871	2630	-1	-	1242	IS, phage, Tn; Transposon-related functions
4224	3868	-3	-	357	FIG00465618: hypothetical protein
4914	4237	-3	-	678	phage P2 baseplate assembly protein gpV
5764	4895	-1	-	870	FIG00641787: hypothetical protein
6063	5761	-3	-	303	FIG00925000: hypothetical protein
6773	6063	-2	-	711	hypothetical protein
8956	6770	-1	-	2187	Membrane-bound lytic murein transglycosylase D
9119	8940	-2	-	180	hypothetical protein
9568	9164	-1	-	405	hypothetical protein
10014	9568	-3	-	447	hypothetical protein
11499	10015	-3	-	1485	Phage protein
12025	11480	-1	-	546	FIG00458318: hypothetical protein
12375	12010	-3	-	366	Phage protein
12956	12372	-2	-	585	Phage protein
13396	12950	-1	-	447	FIG01049552: hypothetical protein
13749	13402	-3	-	348	COG1132: ABC-type multidrug transport system, ATPase and permease components
14781	13753	-3	-	1029	hypothetical protein
15263	14781	-2	-	483	hypothetical protein
16611	15265	-3	-	1347	hypothetical protein
17369	16608	-2	-	762	Plasmid related protein
18858	17338	-3	-	1521	Phage protein
20477	18858	-2	-	1620	Phage terminase, large subunit
21106	20480	-1	-	627	Phage terminase, small subunit
22020	21550	-3	-	471	Phage endopeptidase Rz
22469	22017	-2	-	453	Phage lysozyme R (EC 3.2.1.17)
22788	22453	-3	-	336	Phage holin/antiholin component S
23058	23744	3	+	687	hypothetical protein
24601	23918	-1	-	684	Mobile element protein
25173	24772	-3	-	402	hypothetical protein
25462	25274	-1	-	189	FIG01045841: hypothetical protein
25781	25662	-2	-	120	hypothetical protein
26641	25952	-1	-	690	Phage antitermination protein Q
26778	26638	-3	-	141	Uncharacterized protein YlcG
27386	26775	-2	-	612	Phage recombination protein NinG
27595	27389	-1	-	207	hypothetical protein
28197	27595	-3	-	603	Gifsy-2 prophage protein STM1020/STM2620
28508	28260	-2	-	249	FIG01047714: hypothetical protein
28767	28630	-3	-	138	hypothetical protein
29549	29043	-2	-	507	hypothetical protein
29855	29757	-2	-	99	hypothetical protein
30229	29852	-1	-	378	Putative DNA-binding protein
30703	30242	-1	-	462	Phage DNA replication protein P
31703	30696	-2	-	1008	Phage DNA replication protein O
32245	31751	-1	-	495	hypothetical protein
32486	32232	-2	-	255	hypothetical protein
32585	32983	2	+	399	Phage transcriptional regulator cro
33594	33415	-3	-	180	hypothetical protein
33855	34130	3	+	276	FIG01047674: hypothetical protein
34135	34341	1	+	207	hypothetical protein
34417	34752	1	+	336	FIG01048001: hypothetical protein
34893	37799	3	+	2907	Exodeoxyribonuclease VIII (EC 3.1.11.-)
37810	38919	1	+	1110	Gifsy-2 prophage RecT
38962	39201	1	+	240	Phage protein
39230	39526	2	+	297	hypothetical protein
40733	39504	-2	-	1230	Phage integrase
41710	41231	-1	-	480	Sigma factor RpoE regulatory protein RseC
42663	41707	-3	-	957	Sigma factor RpoE negative regulatory protein RseB precursor
43379	42663	-2	-	717	Sigma factor RpoE negative regulatory protein RseA
43920	43345	-3	-	576	RNA polymerase sigma factor RpoE
44345	45175	2	+	831	L-aspartate oxidase (EC 1.4.3.16)
25627	25554	-1	-	74	tRNA-Arg-TCT
NC_031940_I	47,779 bp								NC_031940_II	55,268 bp
Start	Stop	Frame	Strand	Length (bp)	Function				Start	Stop	Frame	Strand	Length (bp)	Function
423	755	3	+	333	Membrane protein				1	168	1	+	168	hypothetical protein
745	888	1	+	144	putative membrane protein				405	193	-3	-	213	Cold shock protein of CSP family => CspB/CspG/CspI (naming convention as in E.coli)
882	1208	3	+	327	Putative cytoplasmic protein STM2011				500	592	2	+	93	hypothetical protein
1404	2858	3	+	1455	AMP nucleosidase (EC 3.2.2.4)				771	652	-3	-	120	hypothetical protein
3098	2964	-2	-	135	hypothetical protein				2128	860	-1	-	1269	Error-prone, lesion bypass DNA polymerase V (UmuC)
3728	3597	-2	-	132	hypothetical protein				2550	2131	-3	-	420	Error-prone repair protein UmuD
5009	4212	-2	-	798	Protein MtfA				2838	2677	-3	-	162	Putative cytoplasmic protein STM1999
6290	5301	-2	-	990	Integrase				3224	2925	-2	-	300	hypothetical protein
6519	6292	-3	-	228	Phage protein (ACLAME 1394)				3690	3469	-3	-	222	Phage DNA invertase
7128	6559	-3	-	570	Exodeoxyribonuclease VIII (EC 3.1.11.-)				4020	4910	3	+	891	Uncharacterized protein STM2137
7713	7132	-3	-	582	Phage EaA protein				5764	5195	-1	-	570	Phage tail fiber assembly protein GpG
7981	7724	-1	-	258	FIG01048497: hypothetical protein				7326	5764	-3	-	1563	Phage tail fiber Mup49, S
8516	7983	-2	-	534	Phage protein				7900	7313	-1	-	588	Phage protein Mup48
9126	8587	-3	-	540	COG1896: Predicted hydrolases of HD superfamily				8424	7903	-3	-	522	Phage protein Mup47, W
10090	9263	-1	-	828	Uncharacterized protein YfdQ				8983	8459	-1	-	525	Phage protein Mup47, W
10519	10148	-1	-	372	Uncharacterized protein YfdP				9389	8976	-2	-	414	Phage protein Mup46, V
10617	10802	3	+	186	FIG01046400: hypothetical protein				9927	9394	-3	-	534	Phage baseplate assembly protein Mup45, Q
10867	11283	1	+	417	hypothetical protein				10985	9927	-2	-	1059	Phage tail protein Mup44, P
12485	11790	-2	-	696	Transcriptional regulator, Xre family				12322	10982	-1	-	1341	Phage tail/DNA circulation protein Mup43, N
12583	12807	1	+	225	Phage DNA-binding protein				14284	12356	-1	-	1929	Phage tape measure protein Mup42
12836	13390	2	+	555	Uncharacterized protein YmfL				14695	14369	-1	-	327	Phage small tail protein E
13387	14544	1	+	1158	rha protein				15048	14692	-3	-	357	Phage tail tube protein Mup40, M
14541	14765	3	+	225	FIG00638770: hypothetical protein				16544	15048	-2	-	1497	Phage tail sheath Mup39, L
14762	15580	2	+	819	Phage DNA replication protein O				16698	16534	-3	-	165	Phage protein Mup38
15582	16064	3	+	483	FIG00641663: hypothetical protein				17262	16702	-3	-	561	Phage protein
16064	16957	2	+	894	Phage DNA N-6-adenine methyltransferase				17771	17259	-2	-	513	Phage protein
16954	17343	1	+	390	Holliday junction resolvase / Crossover junction endodeoxyribonuclease rusA (EC 3.1.22.-)				18147	17743	-3	-	405	Head-tail adaptor
17360	18220	2	+	861	Phage protein				18467	18144	-2	-	324	Phage DNA packaging
18228	19217	3	+	990	Uncharacterized protein, YdfU family				18670	18470	-1	-	201	FIG069533: Putative bacteriophage protein
19231	19983	1	+	753	Phage antitermination protein Q				19926	18721	-3	-	1206	Phage major capsid protein
20134	20391	1	+	258	hypothetical protein				20591	19941	-2	-	651	Phage head maturation protease
20537	20923	2	+	387	Putative prophage membrane protein				21810	20569	-3	-	1242	Phage head, portal protein B
20910	21191	3	+	282	Putative prophage membrane protein				21992	21810	-2	-	183	Phage head, head-tail joining protein W
21191	21805	2	+	615	FIG101079: Lytic enzyme				23737	22004	-1	-	1734	Phage head, terminase DNA packaging protein A
21802	22194	1	+	393	Phage endopeptidase Rz				24228	23734	-3	-	495	Phage terminase, small subunit
22435	22989	1	+	555	hypothetical protein				24704	24354	-2	-	351	Phage-associated homing endonuclease
23074	23217	1	+	144	hypothetical protein				25067	24765	-2	-	303	hypothetical protein
23262	23390	3	+	129	Phage-associated homing endonuclease				25210	25097	-1	-	114	hypothetical protein
23516	24010	2	+	495	Phage terminase, small subunit				25706	25287	-2	-	420	Phage Rha protein
24007	25740	1	+	1734	Phage head, terminase DNA packaging protein A				25884	25720	-3	-	165	hypothetical protein
25752	25934	3	+	183	Phage head, head-tail joining protein W				26404	25919	-1	-	486	Phage endopeptidase Rz
26182	26015	-1	-	168	hypothetical protein				27015	26401	-3	-	615	FIG101079: Lytic enzyme
26213	27175	2	+	963	Phage head, portal protein B				27362	27018	-2	-	345	Phage holin/antiholin component S
27153	27803	3	+	651	Phage head maturation protease				27403	27531	1	+	129	hypothetical protein
27818	29023	2	+	1206	Phage major capsid protein				28145	27888	-2	-	258	hypothetical protein
29074	29274	1	+	201	FIG069533: Putative bacteriophage protein				28901	28278	-2	-	624	FIG01049004: hypothetical protein
29277	29600	3	+	324	Phage DNA packaging				29901	28912	-3	-	990	Uncharacterized protein, YdfU family
29597	30001	2	+	405	Head-tail adaptor				30769	29909	-1	-	861	Phage protein
29973	30485	3	+	513	Phage protein				31175	30786	-2	-	390	Holliday junction resolvase / Crossover junction endodeoxyribonuclease rusA (EC 3.1.22.-)
30482	31042	2	+	561	Phage protein				32065	31172	-1	-	894	Phage DNA N-6-adenine methyltransferase
31046	31210	2	+	165	Phage protein Mup38				32547	32065	-3	-	483	FIG00641663: hypothetical protein
31200	32696	3	+	1497	Phage tail sheath Mup39, L				33367	32549	-1	-	819	Phage DNA replication protein O
32696	33052	2	+	357	Phage tail tube protein Mup40, M				33588	33364	-3	-	225	FIG00638770: hypothetical protein
33049	33375	1	+	327	Phage small tail protein E				34742	33585	-2	-	1158	rha protein
33460	35388	1	+	1929	Phage tape measure protein Mup42				35293	34739	-1	-	555	Uncharacterized protein YmfL
35422	36762	1	+	1341	Phage tail/DNA circulation protein Mup43, N				35546	35322	-2	-	225	Phage DNA-binding protein
36759	37817	3	+	1059	Phage tail protein Mup44, P				35644	36339	1	+	696	Transcriptional regulator, Xre family
37817	38350	2	+	534	Phage baseplate assembly protein Mup45, Q				36992	37525	2	+	534	Uncharacterized protein YfdP
38355	38768	3	+	414	Phage protein Mup46, V				37583	38410	2	+	828	Uncharacterized protein YfdQ
38761	39840	1	+	1080	Phage protein Mup47, W				38547	39086	3	+	540	COG1896: Predicted hydrolases of HD superfamily
39843	40430	3	+	588	Phage protein Mup48				39157	39387	1	+	231	FIG01047218: hypothetical protein
40417	41979	1	+	1563	Phage tail fiber Mup49, S				39384	39899	3	+	516	hypothetical protein
41979	42554	3	+	576	Phage tail fiber assembly protein GpG				39896	40513	2	+	618	hypothetical protein
42681	42583	-3	-	99	hypothetical protein				40510	41343	1	+	834	Phage EaA protein
42901	42668	-1	-	234	Uncharacterized protein, YnaE family				41347	41916	1	+	570	Exodeoxyribonuclease VIII (EC 3.1.11.-)
43089	42976	-3	-	114	hypothetical protein				41956	42183	1	+	228	Phage protein (ACLAME 1394)
43550	43137	-2	-	414	hypothetical protein				42185	43174	2	+	990	Integrase
43759	43547	-1	-	213	hypothetical protein				43466	44263	2	+	798	Protein MtfA
44091	43975	-3	-	117	hypothetical protein				44607	44723	3	+	117	Integrase
44549	44788	2	+	240	hypothetical protein				44677	44925	1	+	249	Integrase
44953	45114	1	+	162	Putative cytoplasmic protein STM1999				44934	45224	3	+	291	hypothetical protein
45241	45660	1	+	420	Error-prone repair protein UmuD				45573	46046	3	+	474	Putative endoprotease STM2005
45663	46931	3	+	1269	Error-prone, lesion bypass DNA polymerase V (UmuC)				46137	46409	3	+	273	hypothetical protein
47386	47598	1	+	213	Cold shock protein of CSP family => CspB/CspG/CspI (naming convention as in E.coli)				46521	47219	3	+	699	hypothetical protein
3435	3363	-3	-	73	tRNA-Asn-GTT				47197	47352	1	+	156	Transposase
4111	4039	-1	-	73	tRNA-Asn-GTT				47562	49730	3	+	2169	hypothetical protein
5098	5184	1	+	87	tRNA-Ser-CGA				49787	51517	2	+	1731	Putative periplasmic protein
									51548	51682	2	+	135	hypothetical protein
									51727	51900	1	+	174	hypothetical protein
									53876	52422	-2	-	1455	AMP nucleosidase (EC 3.2.2.4)
									54398	54072	-2	-	327	Putative cytoplasmic protein STM2011
									54619	54392	-1	-	228	putative membrane protein
									55104	55268	3	+	165	hypothetical protein
									43377	43291	-3	-	87	tRNA-Ser-CGA
									44364	44436	3	+	73	tRNA-Asn-GTT
									45334	45406	1	+	73	tRNA-Asn-GTT
NC_031019_I	52,831 bp								NC_031019_II	43,198 bp
Start	Stop	Frame	Strand	Length (bp)	Function				Start	Stop	Frame	Strand	Length (bp)	Function
518	4330	2	+	3813	hypothetical protein				1224	61	-3	-	1164	Phage integrase
5211	4489	-3	-	723	hypothetical protein				2089	1454	-1	-	636	hypothetical protein
6773	5301	-2	-	1473	hypothetical protein				2369	2190	-2	-	180	hypothetical protein
9291	6724	-3	-	2568	hypothetical protein				3419	2466	-2	-	954	Phage EaA protein
10890	9694	-3	-	1197	Integrase				3617	3423	-2	-	195	hypothetical protein
11711	11986	2	+	276	hypothetical protein				4207	3614	-1	-	594	Phage EaD protein
12058	13974	1	+	1917	Putative lipopolysaccharide modification acyltransferase				4563	4204	-3	-	360	Phage EaF protein
15977	14010	-2	-	1968	Phage tailspike				5169	4672	-3	-	498	Eae protein
18064	16133	-1	-	1932	Phage DNA transfer protein for transport across the cytoplasmic membrane				5327	5157	-2	-	171	Phage protein
19434	18064	-3	-	1371	Phage DNA transfer protein				5631	5338	-3	-	294	Phage anti-RecBCD 2
20133	19444	-3	-	690	Phage DNA transfer protein				5962	5678	-1	-	285	Phage anti-RecBCD 1
20591	20136	-2	-	456	Phage head decoration protein (P22 Dec-like)				6669	5962	-3	-	708	Putative DNA-binding protein Erf
21292	20591	-1	-	702	Phage packaged DNA stabilization protein				6809	6666	-2	-	144	DNA recombinase, phage-associated
22681	21296	-1	-	1386	DNA stabilization, phage-associated				6987	6799	-3	-	189	inhibitor of host septation
23174	22674	-2	-	501	Phage packaged DNA stabilization protein				7126	6968	-1	-	159	Phage regulatory protein cIII
23367	23158	-3	-	210	hypothetical protein				7458	7333	-3	-	126	Phage protein
24698	23406	-2	-	1293	Phage major capsid protein of Caudovirales				7952	7458	-2	-	495	Pentapeptide repeat family protein
25609	24698	-1	-	912	Phage capsid and scaffold				8145	8723	3	+	579	Phage superinfection exclusion protein B
27800	25623	-2	-	2178	Phage portal (connector) protein				9046	8744	-1	-	303	Phage antitermination protein N
29260	27800	-1	-	1461	Bacteriophage terminase, large subunit				9114	9278	3	+	165	FIG01048878: hypothetical protein
29718	29260	-3	-	459	Phage terminase, small subunit				9425	9634	2	+	210	hypothetical protein
30135	29731	-3	-	405	Phage tail fiber				10824	9781	-3	-	1044	hypothetical protein
30524	30135	-2	-	390	generated by GeneMarkS; orf_3				11713	11024	-1	-	690	Phage repressor protein cI
30770	30528	-2	-	243	Orf80				11824	12039	1	+	216	Phage transcriptional regulator cro
31762	31073	-1	-	690	hypothetical protein				12150	12431	3	+	282	Phage activator protein cII
32450	31980	-2	-	471	Phage endopeptidase Rz				12468	12728	3	+	261	hypothetical protein
32884	32447	-1	-	438	Phage lysozyme R (EC 3.2.1.17)				12791	13651	2	+	861	Phage DNA replication protein O
33194	32868	-2	-	327	Phage holin				13648	15024	1	+	1377	DNA helicase (EC 3.6.4.12), phage-associated
34402	33638	-1	-	765	Phage antitermination protein Q				15098	15292	2	+	195	hypothetical protein
34578	34399	-3	-	180	Phage protein				15304	15597	1	+	294	FIG00642860: hypothetical protein
34762	34559	-1	-	204	Phage protein NinH				15601	15807	1	+	207	hypothetical protein
35364	34759	-3	-	606	Phage recombination protein NinG				15822	16409	3	+	588	Phage recombination protein NinB
35583	35365	-3	-	219	Phage Nin protein				16411	16836	1	+	426	Phage recombination protein NinB
35746	35564	-1	-	183	Phage Nin protein				16973	17116	2	+	144	Phage protein NinE
36059	35886	-2	-	174	Phage protein NinD				17146	17328	1	+	183	Phage Nin protein
36481	36056	-1	-	426	Phage recombination protein NinB				17309	17527	2	+	219	Phage Nin protein
37070	36483	-2	-	588	Phage recombination protein NinB				17528	18133	2	+	606	Phage recombination protein NinG
37291	37085	-1	-	207	hypothetical protein				18130	18333	1	+	204	Phage protein NinH
37588	37295	-1	-	294	FIG00642860: hypothetical protein				18314	18493	2	+	180	Phage protein
37794	37600	-3	-	195	hypothetical protein				18490	19254	1	+	765	Phage antitermination protein Q
39244	37868	-1	-	1377	DNA helicase (EC 3.6.4.12), phage-associated				19290	19577	3	+	288	Phage protein
40161	39241	-3	-	921	Phage DNA replication protein O				19698	20024	3	+	327	Phage holin
40424	40164	-2	-	261	hypothetical protein				20008	20445	1	+	438	Phage lysozyme R (EC 3.2.1.17)
40742	40461	-2	-	282	Phage activator protein cII				20442	20912	3	+	471	Phage endopeptidase Rz
41068	40853	-1	-	216	Phage transcriptional regulator cro				21130	21819	1	+	690	hypothetical protein
41179	41868	1	+	690	Phage repressor protein cI				22122	22364	3	+	243	Orf80
42068	43111	2	+	1044	hypothetical protein				22368	22757	3	+	390	generated by GeneMarkS; orf_3
43467	43258	-3	-	210	hypothetical protein				22757	23161	2	+	405	Phage tail fiber
43846	44148	1	+	303	Phage antitermination protein N				23174	23632	2	+	459	Phage terminase, small subunit
44816	44169	-2	-	648	Phage superinfection exclusion protein B				23632	25092	1	+	1461	Bacteriophage terminase, large subunit
44940	45434	3	+	495	Pentapeptide repeat family protein				25092	27269	3	+	2178	Phage portal (connector) protein
45434	45559	2	+	126	Phage protein				27283	28194	1	+	912	Phage capsid and scaffold
45766	45924	1	+	159	Phage regulatory protein cIII				28194	29486	3	+	1293	Phage major capsid protein of Caudovirales
45905	46093	2	+	189	inhibitor of host septation				29525	29734	2	+	210	hypothetical protein
46083	46226	3	+	144	DNA recombinase, phage-associated				29718	30218	3	+	501	Phage packaged DNA stabilization protein
46223	46930	2	+	708	Putative DNA-binding protein Erf				30178	31596	1	+	1419	DNA stabilization, phage-associated
46930	47214	1	+	285	Phage anti-RecBCD 1				31600	32301	1	+	702	Phage packaged DNA stabilization protein
47261	47554	2	+	294	Phage anti-RecBCD 2				32301	32756	3	+	456	Phage head decoration protein (P22 Dec-like)
47565	47735	3	+	171	Phage protein				32759	33448	2	+	690	Phage DNA transfer protein
47723	48220	2	+	498	Eae protein				33458	34828	2	+	1371	Phage DNA transfer protein
48217	48354	1	+	138	Phage protein				34828	36759	1	+	1932	Phage DNA transfer protein for transport across the cytoplasmic membrane
48329	48688	2	+	360	Phage EaF protein				36915	38882	3	+	1968	Phage tailspike
48685	49278	1	+	594	Phage EaD protein				40834	38918	-1	-	1917	Putative lipopolysaccharide modification acyltransferase
49275	49469	3	+	195	hypothetical protein				41042	41161	2	+	120	hypothetical protein
49473	50426	3	+	954	Phage EaA protein				41700	41455	-3	-	246	hypothetical protein
50523	50702	3	+	180	hypothetical protein				42002	43198	2	+	1197	Integrase
50803	51438	1	+	636	hypothetical protein
51668	52831	2	+	1164	Phage integrase
NC_041935	41,251 bp
Start	Stop	Frame	Strand	Length (bp)	Function
3	713	3	+	711	hypothetical protein
1058	1570	2	+	513	Phage integrase
2242	2042	-1	-	201	Error-prone repair protein UmuC
4461	2542	-3	-	1920	E3 ubiquitin-protein ligase SspH2
4483	4731	1	+	249	hypothetical protein
5070	4927	-3	-	144	hypothetical protein
5072	5188	2	+	117	hypothetical protein
5191	5334	1	+	144	Phage tail fiber assembly protein GpG
5501	5782	2	+	282	hypothetical protein
5939	6139	2	+	201	hypothetical protein
6596	8692	2	+	2097	hypothetical protein
8785	8928	1	+	144	hypothetical protein
17287	9056	-1	-	8232	Phage protein
18690	17362	-3	-	1329	FIG00639620: hypothetical protein
18952	18701	-1	-	252	Phage protein
19360	18965	-1	-	396	FIG00642416: hypothetical protein
20023	19373	-1	-	651	FIG00640276: hypothetical protein
20454	20083	-3	-	372	unknown protein encoded by bacteriophage BP-933W
21959	20457	-2	-	1503	Phage tail fiber protein
23587	21956	-1	-	1632	hypothetical protein
23906	23742	-2	-	165	hypothetical protein
24866	24462	-2	-	405	hypothetical protein
25406	25194	-2	-	213	hypothetical protein
25859	25485	-2	-	375	FIG048677: hypothetical protein, phage tail fiber-like
26025	25909	-3	-	117	hypothetical protein
26725	26180	-1	-	546	hypothetical bacteriophage protein
27519	26941	-3	-	579	FIG01046332: hypothetical protein
29250	27529	-3	-	1722	hypothetical protein
29900	29247	-2	-	654	Phage protein
30463	29900	-1	-	564	Phage protein
30899	30447	-2	-	453	FIG00638618: hypothetical protein
31369	30956	-1	-	414	FIG00641463: hypothetical protein
32645	31431	-2	-	1215	Phage protein
33796	32699	-1	-	1098	hypothetical protein
35986	33839	-1	-	2148	DNA packaging
37698	35986	-3	-	1713	Phage terminase, large subunit (T4-like headful)
38473	37679	-1	-	795	Phage terminase, small subunit
38726	38544	-2	-	183	FIG01047729: hypothetical protein
39317	38943	-2	-	375	Phage endopeptidase Rz
39570	39707	3	+	138	hypothetical protein
40254	39715	-3	-	540	Phage lysozyme R (EC 3.2.1.17)
40540	40232	-1	-	309	Phage tail fibers
40712	41251	2	+	540	hypothetical protein
NC_042128	90,420 bp
Start	Stop	Frame	Strand	Length (bp)	Function
435	1	-3	-	435	gpR
1350	514	-3	-	837	hypothetical protein
2783	1350	-2	-	1434	Phage baseplate
3136	2780	-1	-	357	pep44b
6510	3136	-3	-	3375	Phage internal (core) protein
7473	6592	-3	-	882	hypothetical protein
8099	7488	-2	-	612	Phage protein
8676	8110	-3	-	567	PmgC
10015	8831	-1	-	1185	hypothetical protein
10508	10002	-2	-	507	hypothetical protein
11088	10597	-3	-	492	putative superimmunity accessory function
11357	11482	2	+	126	hypothetical protein
11516	11737	2	+	222	Icd protein
11734	12777	1	+	1044	Phage protein
12942	13742	3	+	801	DNA-binding protein Roi
13808	14617	2	+	810	hypothetical protein
14786	15490	2	+	705	Phage protein
15490	15954	1	+	465	RlfB
16417	16121	-1	-	297	Phage protein
17011	16502	-1	-	510	Phage baseplate
17487	17023	-3	-	465	hypothetical protein
18455	17640	-2	-	816	Phage tail
20054	18465	-2	-	1590	hypothetical protein
21821	20115	-2	-	1707	hypothetical protein
23048	22047	-2	-	1002	Chromosome (plasmid) partitioning protein ParB
24261	23065	-3	-	1197	Chromosome (plasmid) partitioning protein ParA
25239	24430	-3	-	810	hypothetical protein
26416	25532	-1	-	885	RepFIB replication protein A
26596	26739	1	+	144	hypothetical protein
27143	26751	-2	-	393	Phage protein
27286	27155	-1	-	132	Phage outer membrane lipoprotein Rz1
27743	27321	-2	-	423	Phage endopeptidase Rz
28571	27783	-2	-	789	Phage protein
28759	28580	-1	-	180	Putative phospholipase (ACLAME 172)
28836	28955	3	+	120	hypothetical protein
29034	29318	3	+	285	Phage protein
29311	30216	1	+	906	DNA recombination-dependent growth factor RdgC
30213	33254	3	+	3042	Type II, 5-methyl-cytosine DNA methyltransferase
33678	33806	3	+	129	hypothetical protein
34411	34539	1	+	129	hypothetical protein
34856	34665	-2	-	192	Phage protein
35048	35284	2	+	237	hypothetical protein
35265	36092	3	+	828	IS, phage, Tn; Transposon-related functions
36476	37840	2	+	1365	Replicative DNA helicase (DnaB) (EC 3.6.4.12)
37840	38838	1	+	999	Phage protein
39292	38891	-1	-	402	hypothetical protein
39436	40470	1	+	1035	Phage protein
41173	40541	-1	-	633	Phage baseplate hub
42182	41166	-2	-	1017	Phage tail tape measure
42969	42184	-3	-	786	Phage tail
43684	42956	-1	-	729	gp7
44905	43688	-1	-	1218	hypothetical protein
45292	44915	-1	-	378	Phage protein
45439	45684	1	+	246	Phage protein
45687	46265	3	+	579	Phage protein
46333	46488	1	+	156	putative morphogenetic function
46592	47092	2	+	501	Phage protein
47212	47616	1	+	405	Phage protein
47616	48290	3	+	675	Phage serine/threonine protein phosphatase NinI (EC 3.1.3.16)
48287	48988	2	+	702	putative morphogenetic function
49290	50552	3	+	1263	Phage protein
50625	51131	3	+	507	3&#39;-phosphatase, 5&#39;-polynucleotide kinase, phage-associated
51182	51316	2	+	135	hypothetical protein
51326	51880	2	+	555	Phage-related protein
51900	52544	3	+	645	Phage protein
52541	53407	2	+	867	Phage eae protein
53404	53889	1	+	486	SAM-dependent methyltransferase
53886	54581	3	+	696	Phage ea22 protein
54583	55098	1	+	516	Phage protein
55095	55985	3	+	891	Phage ea22 protein
56068	56301	1	+	234	hypothetical protein
56350	56472	1	+	123	hypothetical protein
56480	56773	2	+	294	Phage protein
56783	57154	2	+	372	hypothetical protein
57136	57786	1	+	651	Phage EaA protein
58389	58039	-3	-	351	hypothetical protein
58422	58673	3	+	252	DNA polymerase III theta subunit (EC 2.7.7.7)
58797	59186	3	+	390	Error-prone repair protein UmuD
59259	59480	3	+	222	RelB/StbD replicon stabilization protein (antitoxin to RelE/StbE)
59480	59860	2	+	381	Death on curing protein, Doc toxin
59865	60044	3	+	180	Phage protein
60072	61115	3	+	1044	FIG074102: hypothetical protein
61204	61656	1	+	453	Late promoter-activating protein (Gp10)
61743	62936	3	+	1194	Terminase A protein
62936	64429	2	+	1494	Phage terminase, large subunit
64413	64976	3	+	564	Icd protein
64973	66085	2	+	1113	Phage DNA binding protein Roi
66969	66118	-3	-	852	C1.100
67289	67080	-2	-	210	C1 repressor inactivator
67894	68115	1	+	222	Phage protein
68123	69154	2	+	1032	GST-loxP-cre recombinase fusion protein
69205	69516	1	+	312	hypothetical protein
70871	69756	-2	-	1116	Phage DNA binding protein Roi
71089	70868	-1	-	222	Icd protein
71286	71417	3	+	132	hypothetical protein
71683	72327	1	+	645	Mat
72830	72381	-2	-	450	hypothetical protein
73068	72805	-3	-	264	hypothetical protein
73317	74039	3	+	723	Transcriptional regulator of catabolic arginine decarboxylase (adiA)
74326	74078	-1	-	249	Modulator protein
74639	76348	2	+	1710	Phage portal (connector) protein
76341	77360	3	+	1020	Phage protein
77659	77405	-1	-	255	Phage holin
78209	77652	-2	-	558	Phage lysin, 1,4-beta-N-acetylmuramidase (EC 3.2.1.17) or lysozyme
78379	78867	1	+	489	Single stranded DNA-binding protein, phage-associated
78951	79742	3	+	792	Phage protein
79749	80531	3	+	783	Phage protein
80524	81618	1	+	1095	Phage terminase, large subunit
81958	81650	-1	-	309	Phage protein
84935	81948	-2	-	2988	Phage protein
85313	84948	-2	-	366	Phage protein
87229	85310	-1	-	1920	Phage protein
87833	87231	-2	-	603	Phage protein
88263	87820	-3	-	444	LydB
88589	88260	-2	-	330	Phage protein
88618	88854	1	+	237	Phage tail fiber protein
89412	89915	3	+	504	Serine acetyltransferase (EC 2.3.1.30)
90420	89959	-3	-	462	Phage tail fiber, tail fiber assembly protein Tfa
38885	39694	2	+	810	repeat region
64782	65353	3	+	572	repeat region
65588	66083	2	+	496	repeat region
69758	70253	2	+	496	repeat region
70491	71423	3	+	933	repeat region
33928	33999	1	+	72	tRNA-Asn-GTT
34099	34171	1	+	73	tRNA-Thr-TGT
36120	36192	3	+	73	tRNA-Met-CAT
NC_042057	58,406 bp
Start	Stop	Frame	Strand	Length (bp)	Function
462	1	-3	-	462	Nudix-like NDP and NTP phosphohydrolase NudJ
1125	472	-3	-	654	LSU rRNA pseudouridine(2457) synthase (EC 5.4.99.20)
1297	2547	1	+	1251	Isocitrate dehydrogenase [NADP] (EC 1.1.1.42)
3803	2661	-2	-	1143	Phage integrase
4029	3793	-3	-	237	Phage excisionase
4133	4876	2	+	744	Phage DNA replication protein O
4955	5125	2	+	171	Phage DNA replication protein P
5082	5657	3	+	576	Phage DNA replication protein P
5654	5956	2	+	303	Phage exclusion protein ren
6024	6356	3	+	333	Small multidrug resistance (SMR) efflux transporter => EmrE, broad substrate specificity
6547	6392	-1	-	156	hypothetical protein
6601	8127	1	+	1527	Uncharacterized protein YbcK
8545	8426	-1	-	120	hypothetical protein
8629	9084	1	+	456	Phage recombination protein NinB
9084	9254	3	+	171	Phage protein NinE
9247	9537	1	+	291	Uncharacterized protein YbcO
9534	9896	3	+	363	Holliday junction resolvase / Crossover junction endodeoxyribonuclease rusA (EC 3.1.22.-)
9893	10033	2	+	141	Uncharacterized protein YlcG
10030	10719	1	+	690	Phage antitermination protein Q
11083	11346	1	+	264	Putative holin protein
11333	11809	2	+	477	Phage lysozyme R (EC 3.2.1.17)
11806	12267	1	+	462	Phage endopeptidase Rz
12592	12299	-1	-	294	Phage-encoded virulence determinant Bor
12696	12818	3	+	123	hypothetical protein
13417	12884	-1	-	534	Phage protein YbcV
13580	13786	2	+	207	Phage protein YbcW
14085	13951	-3	-	135	hypothetical protein
14534	15079	2	+	546	Phage head, terminase subunit Nu1
15054	16979	3	+	1926	Phage head, terminase DNA packaging protein A
16976	17182	2	+	207	Phage head, head-tail joining protein W
17179	18780	1	+	1602	Phage head, portal protein B
18761	20080	2	+	1320	Phage head, head-tail preconnector protease C / Phage head, scaffolding domain Nu3
20479	21504	1	+	1026	Phage head, major capsid protein E
21546	21944	3	+	399	Phage head, DNA packaging protein FI
21956	22309	2	+	354	Phage head, head-tail joining protein FII
22321	22899	1	+	579	Phage tail, component Z
22896	23291	3	+	396	Phage tail, component U
23299	24039	1	+	741	Phage tail, major tail protein V
24055	24477	1	+	423	Phage tail, component G
24459	24893	3	+	435	Phage tail, component T
24886	30369	1	+	5484	Phage tail, tail length tape-measure protein H
30369	30461	3	+	93	Phage head, portal protein B
30428	30544	2	+	117	Phage head, portal protein B
30541	30867	1	+	327	Phage conserved hypothetical protein, phiE125 gp8
30877	31227	1	+	351	Phage head-tail adapter
31224	31469	3	+	246	Phage protein
31438	31671	1	+	234	Phage protein
31668	32012	3	+	345	putative structure; Structural component (Phage or Prophage Related)
32081	32797	2	+	717	major tail protein
32803	33045	1	+	243	Phage tail assembly chaperone
33203	33484	2	+	282	Phage tail assembly protein
33532	36612	1	+	3081	Phage tail, tail length tape-measure protein H
36605	36946	2	+	342	Phage tail tip, assembly protein M
36946	37383	1	+	438	Phage tail tip, assembly protein L
37361	37504	2	+	144	hypothetical protein
37581	38747	3	+	1167	Phage tail tip, host specificity protein J
38717	41044	2	+	2328	Phage tail tip, host specificity protein J
41112	41711	3	+	600	Phage-encoded host-cell envelope protein Lom
41770	44691	1	+	2922	Phage tail fiber, side tail fiber protein Stf
44691	45272	3	+	582	Phage tail fiber, tail fiber assembly protein Tfa
46282	45392	-1	-	891	Manganese catalase (EC 1.11.1.6)
46807	46301	-1	-	507	Protein YciE
47344	46844	-1	-	501	Stress response diiron-containing protein YciF
47605	47423	-1	-	183	Uncharacterized protein YmdF
48771	48103	-3	-	669	Putative uncharacterized protein YbcY
48828	49076	3	+	249	Phage tail fiber, tail fiber assembly protein Tfa
49131	49589	3	+	459	Mobile element protein
49586	49738	2	+	153	hypothetical protein
49935	51473	3	+	1539	Mobile element protein
51582	51716	3	+	135	hypothetical protein
53260	51776	-1	-	1485	hypothetical protein
54400	53447	-1	-	954	Protease VII (Omptin) precursor (EC 3.4.23.49) @ Outer membrane protease OmpT
54494	54664	2	+	171	hypothetical protein
54757	54873	1	+	117	hypothetical protein
54900	55217	3	+	318	Transcriptional regulator, Xre-family with cupin domain
55269	55595	3	+	327	Insertion element IS401 (Burkholderia multivorans) transposase
55595	56482	2	+	888	Transposase InsO for insertion sequence element IS911
56566	57276	1	+	711	Uncharacterized outer membrane protein YpjA
57914	57648	-2	-	267	Cell division topological specificity factor MinE
58406	57918	-2	-	489	Septum site-determining protein MinD
NC_031940_I	19,276 bp								NC_031940_II	26,735 bp								NC_031940_III	14,387 bp								NC_031940_IV	17,621 bp
Start	Stop	Frame	Strand	Length (bp)	Function				Start	Stop	Frame	Strand	Length (bp)	Function				Start	Stop	Frame	Strand	Length (bp)	Function				Start	Stop	Frame	Strand	Length (bp)	Function
3	446	3	+	444	Leucyl/phenylalanyl-tRNA--protein transferase (EC 2.3.2.6)				426	1	-3	-	426	Phage protein Mup46, V				342	1	-3	-	342	Phage tail tip, assembly protein M				39	1277	3	+	1239	Phage integrase
731	949	2	+	219	Translation initiation factor 1				974	426	-2	-	549	Phage baseplate assembly protein Mup45, Q				3562	335	-1	-	3228	Phage tail, tail length tape-measure protein H				1696	1905	1	+	210	COG3311: Predicted transcriptional regulator
3970	1694	-1	-	2277	ATP-dependent Clp protease ATP-binding subunit ClpA				2053	974	-1	-	1080	Phage tail protein Mup44, P				3886	3608	-1	-	279	Phage tail assembly chaperone				2433	2254	-3	-	180	conserved hypothetical protein
4321	4001	-1	-	321	ATP-dependent Clp protease adaptor protein ClpS				3336	2050	-3	-	1287	Phage tail/DNA circulation protein Mup43, N				4296	3910	-3	-	387	Phage tail assembly chaperone				2630	2887	2	+	258	FIG00639870: hypothetical protein
4608	4754	3	+	147	hypothetical protein				3968	3480	-2	-	489	hypothetical protein				5051	4296	-2	-	756	probable major tail subunit				2851	3165	1	+	315	IS, phage, Tn; Transposon-related functions
4792	5073	1	+	282	hypothetical protein				5934	4033	-3	-	1902	Phage tape measure protein Mup42				5404	5060	-1	-	345	putative structure; Structural component (Phage or Prophage Related)				3158	3478	2	+	321	FIG00639899: hypothetical protein
5497	5216	-1	-	282	hypothetical protein				6342	6019	-3	-	324	Phage small tail protein E				5847	5401	-3	-	447	Phage protein				3485	3784	2	+	300	FIG00638501: hypothetical protein
6404	5511	-2	-	894	Phage terminase, large subunit				6695	6339	-2	-	357	Phage tail tube protein Mup40, M				6185	5847	-2	-	339	Phage head-tail adapter				3987	5594	3	+	1608	Zinc binding domain / DNA primase (EC 2.7.7.-), Phage P4-associated / Replicative helicase RepA, Phage P4-associated
7171	6398	-1	-	774	Phage terminase, large subunit				8191	6695	-1	-	1497	Phage tail sheath Mup39, L				6499	6194	-1	-	306	hypothetical protein				5882	6127	2	+	246	IS, phage, Tn; Transposon-related functions
7511	7155	-2	-	357	Phage terminase, small subunit				8345	8175	-2	-	171	Phage protein Mup38				6699	6511	-3	-	189	FIG069533: Putative bacteriophage protein				6124	6534	1	+	411	Single-stranded DNA-binding protein
7652	7536	-2	-	117	hypothetical protein				8914	8354	-1	-	561	Phage protein				7956	6751	-3	-	1206	Phage major capsid protein				6545	6817	2	+	273	putative transcriptional activator
7807	7634	-1	-	174	hypothetical protein				9372	8911	-3	-	462	Phage protein				8621	7971	-2	-	651	Phage head maturation protease				6865	7167	1	+	303	hypothetical protein
8075	7800	-2	-	276	Phage endonuclease				9802	9392	-1	-	411	Head-tail adaptor				9561	8599	-3	-	963	Phage head, portal protein B				7355	7215	-2	-	141	hypothetical protein
8536	8240	-1	-	297	IS, phage, Tn; Transposon-related functions				10122	9799	-3	-	324	Phage DNA packaging				9592	9825	1	+	234	hypothetical protein				7464	8621	3	+	1158	Phage major capsid protein
8871	8533	-3	-	339	Phage head-tail adapter				10325	10125	-2	-	201	FIG069533: Putative bacteriophage protein				10022	9840	-2	-	183	Phage head, head-tail joining protein W				8677	9234	1	+	558	Phage head maturation protease
10079	8868	-2	-	1212	Phage portal protein				11580	10375	-3	-	1206	Phage major capsid protein				11791	10034	-1	-	1758	Phage head, terminase DNA packaging protein A				9236	10447	2	+	1212	Phage portal protein
10638	10081	-3	-	558	Phage head maturation protease				12245	11595	-2	-	651	Phage head maturation protease				12273	11791	-3	-	483	Phage terminase, small subunit				10444	10782	1	+	339	Phage head-tail adapter
11851	10694	-1	-	1158	Phage major capsid protein				13464	12223	-3	-	1242	Phage head, portal protein B				12339	12485	3	+	147	hypothetical protein				10779	11075	3	+	297	IS, phage, Tn; Transposon-related functions
11960	12100	2	+	141	hypothetical protein				13640	13464	-2	-	177	Phage head, head-tail joining protein W				12516	13031	3	+	516	hypothetical protein				11126	11515	2	+	390	Phage endonuclease
12450	12148	-3	-	303	hypothetical protein				15391	13658	-1	-	1734	Phage head, terminase DNA packaging protein A				13517	13167	-2	-	351	Phage-associated homing endonuclease				11508	11681	3	+	174	hypothetical protein
12770	12498	-2	-	273	putative transcriptional activator				15882	15388	-3	-	495	Phage terminase, small subunit				13727	13527	-2	-	201	hypothetical protein				11804	12160	2	+	357	Phage terminase, small subunit
13191	12781	-3	-	411	Single-stranded DNA-binding protein				16358	16008	-2	-	351	Phage-associated homing endonuclease				13925	13803	-2	-	123	hypothetical protein				12144	12917	3	+	774	Phage terminase, large subunit
13433	13188	-2	-	246	IS, phage, Tn; Transposon-related functions				16771	16451	-1	-	321	hypothetical protein				14387	13983	-2	-	405	Phage endopeptidase Rz				12911	13804	2	+	894	Phage terminase, large subunit
15328	13721	-1	-	1608	Zinc binding domain / DNA primase (EC 2.7.7.-), Phage P4-associated / Replicative helicase RepA, Phage P4-associated				17404	17018	-1	-	387	Phage endopeptidase Rz													13818	14099	3	+	282	hypothetical protein
15830	15531	-2	-	300	FIG00638501: hypothetical protein				18021	17407	-3	-	615	FIG101079: Lytic enzyme													14535	14242	-3	-	294	hypothetical protein
16157	15837	-2	-	321	FIG00639899: hypothetical protein				18302	18021	-2	-	282	Putative prophage membrane protein													14707	14561	-1	-	147	hypothetical protein
16464	16150	-3	-	315	IS, phage, Tn; Transposon-related functions				18675	18289	-3	-	387	Putative prophage membrane protein													14994	15314	3	+	321	ATP-dependent Clp protease adaptor protein ClpS
16685	16428	-2	-	258	FIG00639870: hypothetical protein				19032	18766	-3	-	267	hypothetical protein													15345	17621	3	+	2277	ATP-dependent Clp protease ATP-binding subunit ClpA
16882	17061	1	+	180	conserved hypothetical protein				19163	19423	2	+	261	hypothetical protein
17619	17410	-3	-	210	COG3311: Predicted transcriptional regulator				20047	19469	-1	-	579	Phage antitermination protein Q
19276	18038	-1	-	1239	Phage integrase				21051	20062	-3	-	990	Phage protein YdfU family
1203	1287	3	+	85	tRNA-Ser-GGA				21868	21059	-1	-	810	Phage protein
									22277	21888	-2	-	390	Holliday junction resolvase / Crossover junction endodeoxyribonuclease rusA (EC 3.1.22.-)
									22600	22274	-1	-	327	Phage protein similar to LexA
									23088	22600	-3	-	489	Uncharacterized protein YfdN
									24032	23091	-2	-	942	Phage DNA replication protein O
									24380	24042	-2	-	339	Uncharacterized protein YmfM
									24928	24377	-1	-	552	Uncharacterized protein YmfL
									25181	24921	-2	-	261	Phage DNA binding protein
									25324	25971	1	+	648	Transcriptional regulator, Xre family
									26248	26451	1	+	204	hypothetical protein
									26460	26735	3	+	276	Phage protein
NC_031129_I	88,421 bp								NC_031129_II	94,601 bp								NC_031129_III	67,472 bp								NC_031129_IV	67,561 bp
Start	Stop	Frame	Strand	Length (bp)	Function				Start	Stop	Frame	Strand	Length (bp)	Function				Start	Stop	Frame	Strand	Length (bp)	Function				Start	Stop	Frame	Strand	Length (bp)	Function
435	1	-3	-	435	gpR				1	393	1	+	393	Serine acetyltransferase (EC 2.3.1.30)				1	84	1	+	84	hypothetical protein				375	1	-3	-	375	Acetyl-coenzyme A carboxyl transferase beta chain (EC 6.4.1.2)
1350	514	-3	-	837	hypothetical protein				1015	437	-1	-	579	Phage tail fiber, tail fiber assembly protein Tfa				170	403	2	+	234	hypothetical protein				1190	531	-2	-	660	DedA protein
2783	1350	-2	-	1434	Phage baseplate				3864	1015	-3	-	2850	Phage tail fiber, side tail fiber protein Stf				452	574	2	+	123	hypothetical protein				2085	1273	-3	-	813	tRNA pseudouridine(38-40) synthase (EC 5.4.99.12)
3136	2780	-1	-	357	pep44b				4310	3876	-2	-	435	gpR				582	875	3	+	294	Phage protein				3098	2085	-2	-	1014	Semialdehyde dehydrogenase, USG-1 protein
6558	3136	-3	-	3423	Phage protein				5225	4389	-2	-	837	hypothetical protein				882	1256	3	+	375	hypothetical protein				4321	3164	-1	-	1158	Erythronate-4-phosphate dehydrogenase (EC 1.1.1.290)
7521	6640	-3	-	882	hypothetical protein				6658	5225	-1	-	1434	Phage baseplate				1253	1888	2	+	636	Phage EaA protein				5484	4480	-3	-	1005	Phage integrase
8147	7536	-2	-	612	Phage protein				7011	6655	-3	-	357	pep44b				1872	2156	3	+	285	hypothetical protein				5901	5581	-3	-	321	hypothetical protein
8724	8158	-3	-	567	PmgC				10385	7011	-2	-	3375	Phage internal (core) protein				2161	2421	1	+	261	hypothetical protein				6015	6302	3	+	288	Cox
9344	8805	-2	-	540	Uncharacterized protein YfgI				11348	10467	-2	-	882	hypothetical protein				2467	2733	1	+	267	hypothetical protein				6309	6515	3	+	207	FIG00642114: hypothetical protein
9860	9348	-2	-	513	hypothetical protein				11974	11363	-1	-	612	Phage protein				2736	2987	3	+	252	DNA polymerase III theta subunit (EC 2.7.7.7)				6555	6662	3	+	108	hypothetical protein
10480	10701	1	+	222	Icd protein				12551	11985	-2	-	567	PmgC				3566	2994	-2	-	573	LexA regulated function				6659	6766	2	+	108	hypothetical protein
10698	11741	3	+	1044	Phage protein				13890	12706	-3	-	1185	hypothetical protein				3741	4130	3	+	390	Error-prone repair protein UmuD				6768	7109	3	+	342	hypothetical protein
11906	12706	2	+	801	DNA-binding protein Roi				14383	13877	-1	-	507	hypothetical protein				4203	4424	3	+	222	RelB/StbD replicon stabilization protein (antitoxin to RelE/StbE)				7120	7407	1	+	288	hypothetical protein
12772	13581	1	+	810	hypothetical protein				14963	14472	-2	-	492	putative superimmunity accessory function				4424	4804	2	+	381	Death on curing protein, Doc toxin				7419	7661	3	+	243	hypothetical protein
13578	13877	3	+	300	hypothetical protein				15609	16652	3	+	1044	Phage protein				4809	4988	3	+	180	Phage protein				7658	7771	2	+	114	hypothetical protein
14001	14207	3	+	207	hypothetical protein				16817	17617	2	+	801	DNA-binding protein Roi				5016	6059	3	+	1044	FIG074102: hypothetical protein				7857	8060	3	+	204	hypothetical protein
14840	14331	-2	-	510	Phage baseplate				17683	18492	1	+	810	hypothetical protein				6148	6600	1	+	453	Late promoter-activating protein (Gp10)				8057	8302	2	+	246	hypothetical protein
15316	14852	-1	-	465	hypothetical protein				18543	18788	3	+	246	hypothetical protein				6686	7879	2	+	1194	Terminase A protein				8299	8598	1	+	300	hypothetical protein
16284	15469	-3	-	816	Phage tail				18912	19118	3	+	207	hypothetical protein				7879	9363	1	+	1485	Phage terminase, large subunit				8610	9227	3	+	618	hypothetical protein
17883	16294	-3	-	1590	hypothetical protein				19751	19242	-2	-	510	Phage baseplate				10239	9388	-3	-	852	C1.100				9224	9589	2	+	366	hypothetical protein
19650	17944	-3	-	1707	hypothetical protein				20227	19763	-1	-	465	hypothetical protein				10559	10350	-2	-	210	C1 repressor inactivator				9596	12418	2	+	2823	Phage replication protein GpA, endonuclease
20877	19876	-3	-	1002	Chromosome (plasmid) partitioning protein ParB				21195	20380	-3	-	816	Phage tail				11164	11385	1	+	222	Phage protein				12495	13454	3	+	960	putative plasmid partition protein
22090	20894	-1	-	1197	Chromosome (plasmid) partitioning protein ParA				22794	21205	-3	-	1590	Phage tail sheath protein				11393	12424	2	+	1032	GST-loxP-cre recombinase fusion protein				13459	13770	1	+	312	FIG00640112: hypothetical protein
22511	22624	2	+	114	hypothetical protein				24561	22855	-3	-	1707	hypothetical protein				12475	12786	1	+	312	hypothetical protein				13834	14358	1	+	525	Phage ea22 protein
23509	22649	-1	-	861	RepFIB replication protein A				25788	24787	-3	-	1002	Chromosome (plasmid) partitioning protein ParB				13034	13594	2	+	561	hypothetical protein				14490	14633	3	+	144	hypothetical protein
24219	23827	-3	-	393	Phage protein				27001	25805	-1	-	1197	Chromosome (plasmid) partitioning protein ParA				13784	14425	2	+	642	Mat				14653	14781	1	+	129	hypothetical protein
24362	24231	-2	-	132	Phage outer membrane lipoprotein Rz1				27871	27170	-1	-	702	hypothetical protein				15408	14458	-3	-	951	hypothetical protein				15896	14850	-2	-	1047	Phage portal vertex protein GpQ
24819	24397	-3	-	423	Phage endopeptidase Rz				29156	28272	-2	-	885	RepFIB replication protein A				15718	15470	-1	-	249	Modulator protein				17647	15896	-1	-	1752	Phage terminase, ATPase subunit GpP
25647	24859	-3	-	789	Phage protein				29882	29490	-2	-	393	Phage protein				16155	15715	-3	-	441	Phage protein				17802	18638	3	+	837	Phage capsid scaffolding protein GpO
25835	25656	-2	-	180	Putative phospholipase (ACLAME 172)				30025	29894	-1	-	132	Phage outer membrane lipoprotein Rz1				22101	16189	-3	-	5913	Phage protein				18662	19714	2	+	1053	Phage major capsid protein GpN
26110	26394	1	+	285	Phage protein				30482	30060	-2	-	423	Phage endopeptidase Rz				22957	22094	-1	-	864	Phage protein				19760	20560	2	+	801	Phage terminase, endonuclease subunit GpM
26387	27292	2	+	906	DNA recombination-dependent growth factor RdgC				31310	30522	-2	-	789	Phage protein				23033	24742	2	+	1710	Phage portal (connector) protein				20662	21156	1	+	495	Phage head completion protein
27289	29307	1	+	2019	Type II, 5-methyl-cytosine DNA methyltransferase				31498	31319	-1	-	180	Putative phospholipase (ACLAME 172)				24735	25754	3	+	1020	Phage protein				21156	21356	3	+	201	Tail component protein
29719	29859	1	+	141	hypothetical protein				31773	32057	3	+	285	Phage protein				26017	25799	-1	-	219	Phage holin				21359	21682	2	+	324	COG1263: Phosphotransferase system IIC components, glucose/maltose/N-acetylglucosamine-specific
30238	30354	1	+	117	hypothetical protein				32050	32955	1	+	906	DNA recombination-dependent growth factor RdgC				26603	26046	-2	-	558	Phage lysin, 1,4-beta-N-acetylmuramidase (EC 3.2.1.17) or lysozyme				21679	22071	1	+	393	Phage peptidoglycan hydrolase
30812	30483	-2	-	330	Phage protein				32952	35216	3	+	2265	Type II, 5-methyl-cytosine DNA methyltransferase				26773	27261	1	+	489	Single stranded DNA-binding protein, phage-associated				22068	22475	3	+	408	FIG00639291: hypothetical protein
31084	31911	1	+	828	Putative SPFH domain protein				35628	35768	3	+	141	hypothetical protein				27291	28136	3	+	846	Phage protein				22447	22626	1	+	180	FIG00642638: hypothetical protein
32084	32227	2	+	144	hypothetical protein				36503	36171	-2	-	333	Lipoprotein, phage-associated				28143	28925	3	+	783	Phage protein				22613	23080	2	+	468	Phage tail protein
32301	33665	3	+	1365	Replicative DNA helicase (DnaB) (EC 3.6.4.12)				36978	37412	3	+	435	hypothetical protein				29172	29459	3	+	288	hypothetical protein				23073	23708	3	+	636	Phage tail completion protein GpS
33665	34663	2	+	999	Phage protein				37412	37576	2	+	165	Phage protein				29983	29663	-1	-	321	Phage protein				23705	24286	2	+	582	Phage baseplate assembly protein GpV
35342	34710	-2	-	633	Phage baseplate hub				37576	37683	1	+	108	possibly tellurite or colicin resistance or inhibition of cell division accessory protein				32960	29973	-2	-	2988	Phage protein				24283	24633	1	+	351	Phage baseplate assembly protein GpW
36351	35335	-3	-	1017	Phage tail tape measure				38043	39407	3	+	1365	Replicative DNA helicase (DnaB) (EC 3.6.4.12)				33338	32973	-2	-	366	Phage protein				24637	25533	1	+	897	Phage baseplate assembly protein GpJ
37138	36353	-1	-	786	Phage tail				39407	40405	2	+	999	Phage protein				35254	33335	-1	-	1920	Phage protein				25526	26056	2	+	531	Phage tail formation protein GpI
37853	37125	-2	-	729	Phage protein				41084	40452	-2	-	633	Phage baseplate hub				35858	35256	-2	-	603	Phage protein				26059	28017	1	+	1959	Phage tail fiber, side tail fiber protein Stf
39074	37857	-2	-	1218	hypothetical protein				42093	41077	-3	-	1017	Phage tail tape measure				36288	35845	-3	-	444	LydB				28014	28916	3	+	903	phage tail assembly-like protein
39461	39084	-2	-	378	Phage protein				42880	42095	-1	-	786	Phage tail				36614	36285	-2	-	330	Phage protein				28925	29503	2	+	579	Phage tail fiber, tail fiber assembly protein Tfa
39608	39853	2	+	246	Phage protein				43595	42867	-2	-	729	Phage protein				36643	36879	1	+	237	Phage tail fiber protein				30050	29547	-2	-	504	Serine acetyltransferase (EC 2.3.1.30)
39856	40434	1	+	579	Phage protein				44816	43599	-2	-	1218	hypothetical protein				37437	37940	3	+	504	Serine acetyltransferase (EC 2.3.1.30)				30844	30608	-1	-	237	Phage tail fiber protein
40773	40504	-3	-	270	hypothetical protein				45203	44826	-2	-	378	Phage protein				38562	37984	-3	-	579	Phage tail fiber, tail fiber assembly protein Tfa				30873	31202	3	+	330	Phage protein
41158	41784	1	+	627	Phage protein				45350	45595	2	+	246	Phage protein				39473	38571	-2	-	903	phage tail assembly-like protein				31199	31642	2	+	444	LydB
41781	42458	3	+	678	Phage serine/threonine protein phosphatase NinI (EC 3.1.3.16)				45598	46176	1	+	579	Phage protein				41428	39470	-1	-	1959	Phage tail fiber, side tail fiber protein Stf				31629	32231	3	+	603	Phage protein
42455	43156	2	+	702	putative morphogenetic function				46515	46246	-3	-	270	hypothetical protein				41961	41431	-3	-	531	Phage tail formation protein GpI				32233	34152	1	+	1920	Phage protein
43458	44720	3	+	1263	Phage protein				46900	47526	1	+	627	Phage protein				42850	41954	-1	-	897	Phage baseplate assembly protein GpJ				34149	34514	3	+	366	Phage protein
44793	45299	3	+	507	3&#39;-phosphatase, 5&#39;-polynucleotide kinase, phage-associated				47526	48200	3	+	675	Phage serine/threonine protein phosphatase NinI (EC 3.1.3.16)				43204	42854	-1	-	351	Phage baseplate assembly protein GpW				34527	37514	3	+	2988	Phage protein
45350	45484	2	+	135	hypothetical protein				48197	48898	2	+	702	putative morphogenetic function				43782	43201	-3	-	582	Phage baseplate assembly protein GpV				37504	37824	1	+	321	Phage protein
45494	46219	2	+	726	Phage-related protein				49200	50462	3	+	1263	Phage protein				44414	43779	-2	-	636	Phage tail completion protein GpS				38315	38028	-2	-	288	hypothetical protein
46229	46450	2	+	222	Phage protein orf63				50535	51041	3	+	507	3&#39;-phosphatase, 5&#39;-polynucleotide kinase, phage-associated				44874	44407	-3	-	468	Phage tail protein				39344	38562	-2	-	783	Phage protein
46447	46662	1	+	216	hypothetical protein				51092	51226	2	+	135	hypothetical protein				45040	44861	-1	-	180	FIG00642638: hypothetical protein				40196	39351	-2	-	846	Phage protein
46655	47299	2	+	645	Phage protein				51236	51817	2	+	582	Phage-related protein				45419	45012	-2	-	408	FIG00639291: hypothetical protein				40714	40226	-1	-	489	Single stranded DNA-binding protein, phage-associated
47296	47880	1	+	585	Phage EaE protein				51810	52076	3	+	267	FIG00642297: hypothetical protein				45808	45416	-1	-	393	Phage peptidoglycan hydrolase				40884	41441	3	+	558	Phage lysin, 1,4-beta-N-acetylmuramidase (EC 3.2.1.17) or lysozyme
47877	48323	3	+	447	Phage ea22 protein				52063	52764	1	+	702	Phage eae protein				46128	45805	-3	-	324	COG1263: Phosphotransferase system IIC components, glucose/maltose/N-acetylglucosamine-specific				41470	41688	1	+	219	Phage holin
48323	48499	2	+	177	hypothetical protein				52761	53051	3	+	291	Phage protein				46331	46131	-2	-	201	Tail component protein				42752	41733	-2	-	1020	Phage protein
48496	48672	1	+	177	hypothetical protein				53048	53740	2	+	693	Phage EaE protein				46825	46331	-1	-	495	Phage head completion protein				44454	42745	-3	-	1710	Phage portal (connector) protein
48669	48857	3	+	189	Phage protein				53718	54077	3	+	360	Phage protein				47727	46927	-3	-	801	Phage terminase, endonuclease subunit GpM				44530	45393	1	+	864	Phage protein
48859	49374	1	+	516	Phage protein				54123	54335	3	+	213	Phage tail, tail length tape-measure protein H				48825	47773	-3	-	1053	Phage major capsid protein GpN				45386	51298	2	+	5913	Phage protein
49371	50228	3	+	858	Phage ea22 protein				54398	54589	2	+	192	Phage protein				49685	48849	-2	-	837	Phage capsid scaffolding protein GpO				51332	51772	2	+	441	Phage protein
50225	50485	2	+	261	hypothetical protein				54591	55868	3	+	1278	Phage EaA protein				49840	51591	1	+	1752	Phage terminase, ATPase subunit GpP				51769	52017	1	+	249	Modulator protein
50485	50766	1	+	282	Phage protein				55865	56125	2	+	261	hypothetical protein				51591	52637	3	+	1047	Phage portal vertex protein GpQ				52079	53029	2	+	951	hypothetical protein
50790	51083	3	+	294	Phage protein				56211	56444	3	+	234	hypothetical protein				52834	52706	-1	-	129	hypothetical protein				53850	53062	-3	-	789	Mat
51090	51464	3	+	375	hypothetical protein				56623	56916	1	+	294	Phage protein				52997	52854	-2	-	144	hypothetical protein				54453	53893	-3	-	561	hypothetical protein
51446	52120	2	+	675	Phage EaA protein				56923	57297	1	+	375	hypothetical protein				53653	53129	-1	-	525	Phage ea22 protein				55012	54701	-1	-	312	hypothetical protein
52117	52479	1	+	363	putative morphogenetic function				57279	57929	3	+	651	Phage EaA protein				54028	53717	-1	-	312	FIG00640112: hypothetical protein				56094	55063	-3	-	1032	GST-loxP-cre recombinase fusion protein
52692	52555	-3	-	138	hypothetical protein				57913	58197	1	+	285	hypothetical protein				54992	54033	-2	-	960	putative plasmid partition protein				56323	56102	-1	-	222	Phage protein
53017	53292	1	+	276	hypothetical protein				58202	58462	2	+	261	hypothetical protein				57891	55069	-3	-	2823	Phage replication protein GpA, endonuclease				56928	57137	3	+	210	C1 repressor inactivator
53911	53555	-1	-	357	hypothetical protein				58508	58774	2	+	267	hypothetical protein				58263	57898	-3	-	366	hypothetical protein				57248	58099	2	+	852	C1.100
54496	53912	-1	-	585	LexA regulated function				58777	59028	1	+	252	DNA polymerase III theta subunit (EC 2.7.7.7)				58877	58260	-2	-	618	hypothetical protein				59608	58124	-1	-	1485	Phage terminase, large subunit
54671	55060	2	+	390	Error-prone repair protein UmuD				59607	59035	-3	-	573	LexA regulated function				59188	58889	-1	-	300	hypothetical protein				60801	59608	-3	-	1194	Terminase A protein
55133	55354	2	+	222	RelB/StbD replicon stabilization protein (antitoxin to RelE/StbE)				59782	60171	1	+	390	Error-prone repair protein UmuD				59430	59185	-3	-	246	hypothetical protein				61339	60887	-1	-	453	Late promoter-activating protein (Gp10)
55354	55734	1	+	381	Death on curing protein, Doc toxin				60244	60465	1	+	222	RelB/StbD replicon stabilization protein (antitoxin to RelE/StbE)				59630	59427	-2	-	204	hypothetical protein				62471	61428	-2	-	1044	FIG074102: hypothetical protein
55739	55918	2	+	180	Phage protein				60465	60845	3	+	381	Death on curing protein, Doc toxin				59829	59716	-3	-	114	hypothetical protein				62678	62499	-2	-	180	Phage protein
55946	56989	2	+	1044	FIG074102: hypothetical protein				60850	61029	1	+	180	Phage protein				60068	59826	-2	-	243	hypothetical protein				63063	62683	-3	-	381	Death on curing protein, Doc toxin
57078	57530	3	+	453	Late promoter-activating protein (Gp10)				61057	62100	1	+	1044	FIG074102: hypothetical protein				60367	60080	-1	-	288	hypothetical protein				63284	63063	-2	-	222	RelB/StbD replicon stabilization protein (antitoxin to RelE/StbE)
57616	58809	1	+	1194	Terminase A protein				62189	62641	2	+	453	Late promoter-activating protein (Gp10)				60719	60378	-2	-	342	hypothetical protein				63746	63357	-2	-	390	Error-prone repair protein UmuD
58809	60293	3	+	1485	Phage terminase, large subunit				62727	63920	3	+	1194	Terminase A protein				60828	60721	-3	-	108	hypothetical protein				63921	64493	3	+	573	LexA regulated function
61169	60318	-2	-	852	C1.100				63920	65404	2	+	1485	Phage terminase, large subunit				60932	60825	-2	-	108	hypothetical protein				64751	64500	-2	-	252	DNA polymerase III theta subunit (EC 2.7.7.7)
61489	61280	-1	-	210	C1 repressor inactivator				65401	65964	1	+	564	Icd protein				61178	60972	-2	-	207	FIG00642114: hypothetical protein				65020	64754	-1	-	267	hypothetical protein
62094	62315	3	+	222	Phage protein				65961	66734	3	+	774	hypothetical protein				61472	61185	-2	-	288	Cox				65326	65066	-1	-	261	hypothetical protein
62323	63354	1	+	1032	GST-loxP-cre recombinase fusion protein				66746	67078	2	+	333	Phage DNA binding protein Roi				61586	61906	2	+	321	hypothetical protein				65615	65331	-2	-	285	hypothetical protein
63438	63716	3	+	279	establishment of lysogeny, putative				67962	67111	-3	-	852	C1.100				62003	63007	2	+	1005	Phage integrase				66249	65599	-3	-	651	Phage EaA protein
63884	64522	2	+	639	hypothetical protein				68282	68073	-2	-	210	C1 repressor inactivator				63166	64323	1	+	1158	Erythronate-4-phosphate dehydrogenase (EC 1.1.1.290)				66605	66231	-2	-	375	hypothetical protein
64601	65353	2	+	753	Mat				68887	69108	1	+	222	Phage protein				64389	65402	3	+	1014	Semialdehyde dehydrogenase, USG-1 protein				66905	66612	-2	-	294	Phage protein
66491	65451	-2	-	1041	hypothetical protein				69116	70147	2	+	1032	GST-loxP-cre recombinase fusion protein				65402	66214	2	+	813	tRNA pseudouridine(38-40) synthase (EC 5.4.99.12)				67035	66913	-3	-	123	hypothetical protein
66792	66544	-3	-	249	Modulator protein				70198	70509	1	+	312	hypothetical protein				66297	66956	3	+	660	DedA protein				67317	67084	-3	-	234	hypothetical protein
67229	66789	-2	-	441	Phage protein				70632	70736	3	+	105	hypothetical protein				67112	67471	2	+	360	Acetyl-coenzyme A carboxyl transferase beta chain (EC 6.4.1.2)				67561	67403	-1	-	159	hypothetical protein
74030	67263	-2	-	6768	Phage protein				70756	71316	1	+	561	hypothetical protein
74106	75815	3	+	1710	Phage portal (connector) protein				71395	72147	1	+	753	Mat
75808	76827	1	+	1020	Phage protein				73130	72180	-2	-	951	hypothetical protein
77090	76875	-2	-	216	Phage holin				73440	73192	-3	-	249	Modulator protein
77676	77119	-3	-	558	Phage lysin, 1,4-beta-N-acetylmuramidase (EC 3.2.1.17) or lysozyme				73877	73437	-2	-	441	Phage protein
77846	78334	2	+	489	Single stranded DNA-binding protein, phage-associated				79823	73911	-2	-	5913	Phage protein
78532	79326	1	+	795	Phage protein				80679	79816	-3	-	864	Phage protein
79319	80413	2	+	1095	Phage terminase, large subunit				80755	82464	1	+	1710	Phage portal (connector) protein
80753	80445	-2	-	309	Phage protein				82457	83476	2	+	1020	Phage protein
83730	80743	-3	-	2988	Phage protein				83775	83521	-3	-	255	Phage holin
84108	83743	-3	-	366	Phage protein				84412	83768	-1	-	645	Phage lysin, 1,4-beta-N-acetylmuramidase (EC 3.2.1.17) or lysozyme
86024	84105	-2	-	1920	Phage protein				84495	84983	3	+	489	Single stranded DNA-binding protein, phage-associated
86628	86026	-3	-	603	Phage protein				85013	85858	2	+	846	Phage protein
87058	86615	-1	-	444	LydB				85865	86647	2	+	783	Phage protein
87384	87055	-3	-	330	Phage protein				86894	87181	2	+	288	hypothetical protein
87733	87452	-1	-	282	Phage protein				87705	87385	-3	-	321	Phage protein
87861	88421	3	+	561	Phage DNA invertase				90682	87695	-1	-	2988	Phage protein
29981	30053	2	+	73	tRNA-Asn-GTT				91060	90695	-1	-	366	Phage protein
30059	30131	2	+	73	tRNA-Thr-TGT				92976	91057	-3	-	1920	Phage protein
31939	32011	1	+	73	tRNA-Met-CAT				93580	92978	-1	-	603	Phage protein
									94010	93567	-2	-	444	LydB
									94336	94007	-1	-	330	Phage protein
									94365	94601	3	+	237	Phage tail fiber protein
									35890	35962	1	+	73	tRNA-Asn-GTT
									35968	36040	1	+	73	tRNA-Thr-TGT
									37687	37759	1	+	73	tRNA-Met-CAT
NC_028943	35,220 bp
Start	Stop	Frame	Strand	Length (bp)	Function
909	1	-3	-	909	Transcriptional regulator YcaN, LysR family
1009	1599	1	+	591	putative NAD(P)H dehydrogenase
2478	1681	-3	-	798	Pyruvate formate-lyase activating enzyme (EC 1.97.1.4)
3505	2510	-1	-	996	Phage integrase
3847	3599	-1	-	249	Phage immunity repressor protein GpC
4015	4371	1	+	357	Phage Cox (control of excision) protein
4382	4552	2	+	171	Phage Orf78 protein
4549	5049	1	+	501	Phage replication protein GpB
5113	5325	1	+	213	Phage Orf80 protein
5340	5585	3	+	246	hypothetical protein
5582	5872	2	+	291	Phage Orf81 protein
5872	6096	1	+	225	Phage TraR/YbiI family protein
6093	6368	3	+	276	Phage Orf83 protein
6358	8640	1	+	2283	Phage replication protein GpA, endonuclease
8658	10592	3	+	1935	hypothetical protein
10732	10893	1	+	162	hypothetical protein
11966	10932	-2	-	1035	Phage portal vertex protein GpQ
13738	11966	-1	-	1773	Phage terminase, ATPase subunit GpP
13846	14766	1	+	921	Phage capsid scaffolding protein GpO
14825	15898	2	+	1074	Phage major capsid protein GpN
15902	16645	2	+	744	Phage terminase, endonuclease subunit GpM
16745	17254	2	+	510	Phage head completion-stabilization protein GpL
17254	17457	1	+	204	Phage tail protein GpX
17461	17742	1	+	282	Phage holin
17742	18239	3	+	498	Phage lysozyme R (EC 3.2.1.17)
18254	18679	2	+	426	Phage lysis regulatory protein, LysA
18667	19092	1	+	426	Phage lysis regulatory protein, LysB
19079	19237	2	+	159	Phage lysis regulatory protein, LysC
19200	19667	3	+	468	Phage tail completion protein GpR
19660	20112	1	+	453	Phage tail completion protein GpS
20179	20814	1	+	636	Phage baseplate assembly protein GpV
20811	21158	3	+	348	Phage baseplate assembly protein GpW
21163	22071	1	+	909	Phage baseplate assembly protein GpJ
22064	22675	2	+	612	Phage tail formation protein GpI
22672	23847	1	+	1176	Phage tail fiber protein GpH
23870	24274	2	+	405	Tail fiber assembly protein
24839	24246	-2	-	594	Phage tail fiber assembly protein @ Phage tail fiber assembly protein YcfA
25333	24839	-1	-	495	Phage tail fiber, side tail fiber protein Stf
25364	25957	2	+	594	Phage DNA invertase
26017	27207	1	+	1191	Phage tail sheath monomer GpFI
27220	27738	1	+	519	Phage major tail tube protein GpFII
27795	28070	3	+	276	Phage tail protein GpE
28067	28222	2	+	156	Phage P2 GpE family protein
28215	30662	3	+	2448	Phage tail length tape-measure protein GpT
30677	31156	2	+	480	Phage tail protein GpU
31156	32319	1	+	1164	Phage tail formation protein GpD
32401	32619	1	+	219	Phage protein Ogr
35220	32938	-3	-	2283	Pyruvate formate-lyase (EC 2.3.1.54)
NC_028699	43,314 bp
Start	Stop	Frame	Strand	Length (bp)	Function
657	1	-3	-	657	Serine/threonine protein phosphatase 1 (EC 3.1.3.16)
1725	1162	-3	-	564	Phage DNA invertase
1802	2140	2	+	339	Phage tail fiber, side tail fiber protein Stf
2143	2565	1	+	423	hypothetical protein
3891	2743	-3	-	1149	Phage tail fiber, side tail fiber protein Stf
4571	3891	-2	-	681	Phage protein
5767	4568	-1	-	1200	Phage protein
6120	5767	-3	-	354	Phage protein
6875	6120	-2	-	756	Phage protein
7666	6941	-1	-	726	hypothetical protein
8733	7669	-3	-	1065	Phage protein
9038	8736	-2	-	303	probable bacteriophage protein STY1063
9625	9038	-1	-	588	Phage protein
11613	9625	-3	-	1989	Phage head, portal protein B
12243	11791	-3	-	453	Phage protein
12687	12247	-3	-	441	Phage protein
13843	12698	-1	-	1146	Phage protein
14410	13847	-1	-	564	Phage protein
14774	14385	-2	-	390	Phage protein
15315	14761	-3	-	555	Phage protein
15719	15312	-2	-	408	Phage protein
15906	15685	-3	-	222	IS, phage, Tn; Transposon-related functions
16889	15948	-2	-	942	IS, phage, Tn; Transposon-related functions
17407	16901	-1	-	507	Phage protein
18631	17411	-1	-	1221	Phage protein
19176	18646	-3	-	531	hypothetical protein
20737	19271	-1	-	1467	hypothetical protein
22359	20737	-3	-	1623	Phage terminase, large subunit
22913	22362	-2	-	552	Phage terminase, small subunit
22938	23210	3	+	273	hypothetical protein
23412	23299	-3	-	114	hypothetical protein
23934	23527	-3	-	408	hypothetical protein
24454	23993	-1	-	462	Phage endopeptidase Rz
24927	24451	-3	-	477	Phage lysozyme R (EC 3.2.1.17)
25272	24931	-3	-	342	Phage holin/antiholin component S
25349	25768	2	+	420	hypothetical protein
26703	26122	-3	-	582	putative antirepressor protein
27528	26974	-3	-	555	Phage antitermination protein Q
27815	27525	-2	-	291	Uncharacterized protein YbcO
28414	27815	-1	-	600	Gifsy-2 prophage protein STM1020/STM2620
28698	28486	-3	-	213	FIG01047714: hypothetical protein
29125	28973	-1	-	153	prophage maintenance; modulation of host cell killing
29274	31103	3	+	1830	hypothetical protein
31127	32167	2	+	1041	DNA-cytosine methyltransferase (EC 2.1.1.37)
32632	32201	-1	-	432	LygF
33460	32648	-1	-	813	Putative uncharacterized phage-associated protein, YdaW family
34178	33432	-2	-	747	Bacteriophage-encoded homolog of DNA replication protein DnaC
34979	34185	-2	-	795	Phage DNA replication protein O
35479	35057	-1	-	423	Phage activator protein cII
35718	35476	-3	-	243	hypothetical protein
35774	36205	2	+	432	Phage transcriptional regulator cro
36429	36247	-3	-	183	hypothetical protein
36516	36668	3	+	153	Phage head, head-DNA stabilization protein D
37079	37300	2	+	222	Phage host-killing protein Kil
37300	37470	1	+	171	Uncharacterized phage-associated protein YdaE
37506	37841	3	+	336	conserved hypothetical protein
37865	40519	2	+	2655	Exodeoxyribonuclease VIII (EC 3.1.11.-)
40512	41321	3	+	810	Recombinational DNA repair protein RecT (prophage associated)
41565	41753	3	+	189	Phage protein
42107	43183	2	+	1077	Phage integrase
NC_027995	41756
Start	Stop	Frame	Strand	Length (bp)	Function
1830	1	-3	-	1830	hypothetical protein
2879	1836	-2	-	1044	Phage tail formation protein D
3098	2883	-2	-	216	Phage tail X
3117	3359	3	+	243	hypothetical protein
3727	3338	-1	-	390	hypothetical protein
5381	3753	-2	-	1629	hypothetical protein
5771	5487	-2	-	285	FIG00642639: hypothetical protein
6297	5785	-3	-	513	hypothetical protein
7823	6312	-2	-	1512	hypothetical protein
8414	7836	-2	-	579	Phage tail fiber protein
8521	8402	-1	-	120	hypothetical protein
9541	8642	-1	-	900	FIG00639605: hypothetical protein
10166	9534	-2	-	633	hypothetical protein
11083	10163	-1	-	921	Phage baseplate assembly protein GpJ
11421	11080	-3	-	342	hypothetical protein
12337	11429	-1	-	909	hypothetical protein
12866	12318	-2	-	549	hypothetical protein
13546	12863	-1	-	684	FIG00641931: hypothetical protein
13931	13581	-2	-	351	hypothetical protein
14257	13931	-1	-	327	hypothetical protein
16366	14297	-1	-	2070	Phage head, head-tail preconnector protease C / Phage head, scaffolding domain Nu3
17855	16317	-2	-	1539	Phage head, portal protein B
18070	17858	-1	-	213	hypothetical protein
18469	18080	-1	-	390	Phage head, terminase DNA packaging protein A
20142	18424	-3	-	1719	Phage head, terminase DNA packaging protein A
20648	20142	-2	-	507	hypothetical protein
20826	20713	-3	-	114	hypothetical protein
21154	20966	-1	-	189	hypothetical protein
21642	21157	-3	-	486	FIG00641052: hypothetical protein
22030	21659	-1	-	372	hypothetical protein
22636	22235	-1	-	402	hypothetical protein
23310	22636	-3	-	675	hypothetical protein
24408	23668	-3	-	741	Phage antitermination protein Q
26312	24405	-2	-	1908	DNA-cytosine methyltransferase (EC 2.1.1.37)
26668	26309	-1	-	360	endodeoxyribonuclease RusA
26958	26668	-3	-	291	hypothetical protein
27247	27059	-1	-	189	hypothetical protein
28033	27389	-1	-	645	hypothetical protein
28702	28121	-1	-	582	Phage protein
29555	28968	-2	-	588	Exodeoxyribonuclease VIII (EC 3.1.11.-)
29786	29565	-2	-	222	hypothetical protein
30191	29790	-2	-	402	ORF8
30538	30188	-1	-	351	hypothetical protein
31881	30562	-3	-	1320	Uncharacterized 37.8 kDa protein in gpa 5&#39;region
32099	31878	-2	-	222	hypothetical protein
32806	32096	-1	-	711	hypothetical protein
33775	32849	-1	-	927	Phage DNA replication protein O
34201	33788	-1	-	414	hypothetical protein
34309	34692	1	+	384	hypothetical protein
34699	35052	1	+	354	Phage cI repressor (ACLAME 5)
35123	35251	2	+	129	hypothetical protein
35275	35478	1	+	204	hypothetical protein
35555	36280	2	+	726	hypothetical protein
36370	36585	1	+	216	hypothetical protein
36605	36835	2	+	231	dTDP-4-dehydrorhamnose reductase (EC 1.1.1.133)
36853	37122	1	+	270	hypothetical protein
37103	38230	2	+	1128	Phage integrase
38969	38274	-2	-	696	hypothetical protein
40460	39210	-2	-	1251	Isocitrate dehydrogenase [NADP] (EC 1.1.1.42)
40431	40544	3	+	114	FIG00643355: hypothetical protein
40632	41285	3	+	654	LSU rRNA pseudouridine(2457) synthase (EC 5.4.99.20)
41295	41756	3	+	462	Nudix-like NDP and NTP phosphohydrolase NudJ
NC_027339	37,431 bp
Start	Stop	Frame	Strand	Length (bp)	Function
1	936	1	+	936	D-serine dehydratase transcriptional activator
936	1097	3	+	162	hypothetical protein
1324	1124	-1	-	201	Gene 18 protein
1791	1447	-3	-	345	Phage protein
1860	2030	3	+	171	hypothetical protein
2034	2636	3	+	603	putative membrane protein
3068	2847	-2	-	222	Phage TraR/YbiI family protein
3382	3167	-1	-	216	Phage protein orf61
3608	3459	-2	-	150	Phage protein orf63
3805	3623	-1	-	183	Phage protein orf60a
4482	3802	-3	-	681	Phage exonuclease (EC 3.1.11.3)
5264	4479	-2	-	786	Phage recombination protein Bet
5566	5270	-1	-	297	Phage host-nuclease inhibitor protein Gam
5911	5642	-1	-	270	Phage host-killing protein Kil
6359	5991	-2	-	369	Phage component ea10
6707	6510	-2	-	198	hypothetical protein
7125	6760	-3	-	366	Phage protein
7306	7184	-1	-	123	Phage restriction alleviation ral
7789	7463	-1	-	327	Phage antitermination protein N
9066	8224	-3	-	843	DNA-damage-inducible protein D
9860	9147	-2	-	714	Phage repressor protein cI
9961	10161	1	+	201	Phage transcriptional regulator cro
10280	10573	2	+	294	Phage activator protein cII
10606	11505	1	+	900	Phage DNA replication protein O
11502	12203	3	+	702	Phage DNA replication protein P
12200	12490	2	+	291	Phage exclusion protein ren
12564	13004	3	+	441	Phage recombination protein NinB
13001	13528	2	+	528	Phage DNA N-6-adenine methyltransferase
13525	13707	1	+	183	Phage protein NinE
13822	13959	1	+	138	hypothetical protein
13982	14716	2	+	735	Phage antirepressor protein
14791	14952	1	+	162	Phage DNA binding protein Roi
15125	15514	2	+	390	Phage DNA binding protein Roi
15514	15804	1	+	291	Uncharacterized protein YbcO
15801	16163	3	+	363	Holliday junction resolvase / Crossover junction endodeoxyribonuclease rusA (EC 3.1.22.-)
16163	16357	2	+	195	Phage protein NinH
16350	16784	3	+	435	Phage antitermination protein Q
16839	16997	3	+	159	hypothetical protein
17290	18237	1	+	948	Shiga toxin I subunit A (EC 3.2.2.22)
18247	18516	1	+	270	Shiga toxin I subunit B
18762	18577	-3	-	186	Phage protein
19200	19523	3	+	324	Phage holin
19507	19956	1	+	450	Phage lysozyme R (EC 3.2.1.17)
19953	20420	3	+	468	Phage endopeptidase Rz
20622	21119	3	+	498	Phage Rha protein
21116	21373	2	+	258	Phage protein
21785	22135	2	+	351	Phage-associated homing endonuclease
22262	22756	2	+	495	Phage terminase, small subunit
22753	24228	1	+	1476	Phage head, terminase DNA packaging protein A
24225	24386	3	+	162	hypothetical protein
24376	25602	1	+	1227	Phage head, portal protein B
25595	26197	2	+	603	Phage head maturation protease
26208	27437	3	+	1230	Phage major capsid protein
27516	27839	3	+	324	Phage DNA packaging
27836	28246	2	+	411	Head-tail adaptor
28218	28742	3	+	525	Phage protein
28739	29299	2	+	561	Phage protein
29308	29478	1	+	171	Phage protein Mup38
29462	30958	2	+	1497	Phage tail sheath Mup39, L
30958	31314	1	+	357	Phage tail tube protein Mup40, M
31314	31583	3	+	270	Phage small tail protein E
31550	31732	2	+	183	FIG00640428: hypothetical protein
31725	33560	3	+	1836	Phage tape measure protein Mup42
33613	33990	1	+	378	Uncharacterized protein YjqA
34054	35382	1	+	1329	Phage tail/DNA circulation protein Mup43, N
35379	36458	3	+	1080	Phage tail protein Mup44, P
36458	37006	2	+	549	Phage baseplate assembly protein Mup45, Q
37006	37431	1	+	426	Phage protein Mup46, V
NC_027398	25,051 bp
Start	Stop	Frame	Strand	Length (bp)	Function
294	1	-3	-	294	D-alanyl-D-alanine carboxypeptidase (EC 3.4.16.4)
1039	257	-1	-	783	D-alanyl-D-alanine carboxypeptidase (EC 3.4.16.4)
1089	1247	3	+	159	FIG00640651: hypothetical protein
1637	1506	-2	-	132	hypothetical protein
3715	1760	-1	-	1956	Phage tailspike
4694	3816	-2	-	879	Phage antirepressor protein
4924	4763	-1	-	162	Transcriptional regulator
5105	5269	2	+	165	regulatory protein
5269	5805	1	+	537	hypothetical protein
6281	5862	-2	-	420	hypothetical protein
6399	6788	3	+	390	hypothetical protein
8735	6813	-2	-	1923	Phage DNA transfer protein for transport across the cytoplasmic membrane
10111	8735	-1	-	1377	Phage DNA transfer protein
10810	10121	-1	-	690	Phage DNA transfer protein
11268	10813	-3	-	456	Phage head decoration protein (P22 Dec-like)
11969	11268	-2	-	702	DNA stabilization, phage-associated
12507	11962	-3	-	546	HNH homing endonuclease
13947	12529	-3	-	1419	DNA stabilization, phage-associated
14418	13957	-3	-	462	DNA stabilization, phage-associated
14587	14399	-1	-	189	hypothetical protein
15882	14629	-3	-	1254	Phage coat protein
16794	15901	-3	-	894	Phage capsid and scaffold
19083	16885	-3	-	2199	Phage portal protein
20500	19085	-1	-	1416	Phage terminase, large subunit
20922	20497	-3	-	426	Phage terminase, small subunit
21244	21002	-1	-	243	Orf80
21634	21476	-1	-	159	hypothetical protein
22208	21921	-2	-	288	FIG01070849: hypothetical protein
22430	22287	-2	-	144	Phage protein
22864	22427	-1	-	438	Phage endopeptidase Rz
23337	22861	-3	-	477	Phage lysozyme R (EC 3.2.1.17)
23644	23321	-1	-	324	Phage holin/antiholin component S
23892	24005	3	+	114	hypothetical protein
24671	24153	-2	-	519	Phage antitermination protein Q
25051	24662	-1	-	390	Phage serine/threonine protein phosphatase NinI (EC 3.1.3.16)
NC_026014_I	39203 bp								NC_026014_II	16,275 bp								NC_026014_III	37,184 bp								NC_026014_IV	49,486 bp								NC_026014_V	29113								NC_026014_VI	37,049 bp
Start	Stop	Frame	Strand	Length (bp)	Function				Start	Stop	Frame	Strand	Length (bp)	Function				Start	Stop	Frame	Strand	Length (bp)	Function				Start	Stop	Frame	Strand	Length (bp)	Function				Start	Stop	Frame	Strand	Length (bp)	Function				Start	Stop	Frame	Strand	Length (bp)
1767	1	-3	-	1767	Phage tail fiber, side tail fiber protein Stf				1	1485	1	+	1485	Phage tail length tape-measure protein GpT				2	172	2	+	171	hypothetical protein				2060	54	-2	-	2007	tRNA (5-methylaminomethyl-2-thiouridylate)-methyltransferase (EC 2.1.1.61) / FAD-dependent cmnm(5)s(2)U34 oxidoreductase				1	300	1	+	300	Integration host factor alpha subunit				141	1	-3	-	141
2177	1770	-2	-	408	Phage tail formation protein GpI				1498	1986	1	+	489	Phage tail protein GpU				592	332	-1	-	261	hypothetical protein				2219	3439	2	+	1221	3-oxoacyl-[acyl-carrier-protein] synthase, KASI (EC 2.3.1.41)				747	607	-3	-	141	hypothetical protein				1743	634	-3	-	1110
3189	2293	-3	-	897	Phage baseplate assembly protein GpJ				2143	2715	1	+	573	Serine acetyltransferase (EC 2.3.1.30)				731	621	-2	-	111	hypothetical protein				3723	4901	3	+	1179	UPF0226 protein YfcJ				1198	938	-1	-	261	hypothetical protein				1901	3085	2	+	1185
3543	3193	-3	-	351	Phage baseplate assembly protein GpW				3337	2759	-1	-	579	Phage tail fiber, tail fiber assembly protein Tfa				2018	879	-2	-	1140	hypothetical protein				5893	4898	-1	-	996	Flagellar regulator flk				2944	1442	-1	-	1503	hypothetical protein				3085	3597	1	+	513
4121	3540	-2	-	582	Phage baseplate assembly protein GpV				5340	3337	-3	-	2004	Phage tail fiber, side tail fiber protein Stf				3518	2418	-2	-	1101	Phage tail formation protein GpD				7044	6151	-3	-	894	FIG00639972: hypothetical protein				4279	3170	-1	-	1110	Phage tail formation protein GpD				3653	4027	2	+	375
4753	4118	-1	-	636	Phage tail completion protein GpS				5945	5337	-2	-	609	Phage tail formation protein GpI				3676	4860	1	+	1185	Phage tail sheath monomer GpFI				7381	7049	-1	-	333	FIG00644998: hypothetical protein				4437	5621	3	+	1185	Phage tail sheath monomer GpFI				4036	4191	1	+	156
5213	4746	-2	-	468	Phage tail protein				6345	5938	-3	-	408	Phage baseplate assembly protein GpJ				4860	5372	3	+	513	Phage major tail tube protein GpFII				7396	7509	1	+	114	hypothetical protein				5621	6133	2	+	513	Phage major tail tube protein GpFII				4178	6985	2	+	2808
7114	5237	-1	-	1878	unknown protein encoded within prophage CP-933V				6833	6342	-2	-	492	Phage baseplate assembly protein GpJ				5427	5792	3	+	366	Phage tail protein GpE				8723	7896	-2	-	828	hypothetical protein				6189	6563	3	+	375	Phage tail protein GpE				6998	7486	2	+	489
7660	7253	-1	-	408	hypothetical protein				7187	6837	-2	-	351	Phage baseplate assembly protein GpW				5801	5956	2	+	156	Phage P2 GpE family protein				9279	9139	-3	-	141	hypothetical protein				6572	6727	2	+	156	Phage P2 GpE family protein				8114	7515	-2	-	600
8049	7657	-3	-	393	Phage peptidoglycan hydrolase				7765	7184	-1	-	582	Phage baseplate assembly protein GpV				5943	8750	3	+	2808	Phage tail length tape-measure protein GpT				9730	9470	-1	-	261	hypothetical protein				6714	9521	3	+	2808	Phage tail length tape-measure protein GpT				8219	9055	2	+	837
8369	8046	-2	-	324	COG1263: Phosphotransferase system IIC components, glucose/maltose/N-acetylglucosamine-specific				8397	7762	-3	-	636	Phage tail completion protein GpS				8763	9251	3	+	489	Phage tail protein GpU				10882	9773	-1	-	1110	Phage tail formation protein GpD				9534	10022	3	+	489	Phage tail protein GpU				9059	9586	2	+	528
8572	8372	-1	-	201	Tail component protein				8857	8390	-1	-	468	Phage tail protein				9408	9980	3	+	573	Serine acetyltransferase (EC 2.3.1.30)				11040	12224	3	+	1185	Phage tail sheath monomer GpFI				10179	10751	3	+	573	Serine acetyltransferase (EC 2.3.1.30)				10148	9615	-2	-	534
9066	8572	-3	-	495	Phage head completion-stabilization protein				9906	8881	-3	-	1026	unknown protein encoded within prophage CP-933V				10602	10024	-3	-	579	Phage tail fiber, tail fiber assembly protein Tfa				12224	12736	2	+	513	Phage major tail tube protein GpFII				11373	10795	-3	-	579	Phage tail fiber, tail fiber assembly protein Tfa				12136	10151	-1	-	1986
9968	9168	-2	-	801	hypothetical protein				10759	9938	-1	-	822	unknown protein encoded within prophage CP-933V				12734	10602	-2	-	2133	Phage tail fiber, side tail fiber protein Stf				12792	13166	3	+	375	Phage tail protein GpE				13505	11373	-2	-	2133	Phage tail fiber, side tail fiber protein Stf				12669	12139	-3	-	531
11066	10014	-2	-	1053	Phage major capsid protein GpN				10926	10756	-3	-	171	FIG00642638: hypothetical protein				13267	12737	-1	-	531	Phage tail formation protein GpI				13175	13330	2	+	156	Phage P2 GpE family protein				13915	13508	-1	-	408	Phage tail formation protein GpI				13558	12662	-1	-	897
11926	11090	-1	-	837	Phage capsid scaffolding protein GpO				11305	10898	-1	-	408	hypothetical protein				14156	13260	-2	-	897	Phage baseplate assembly protein GpJ				13317	16121	3	+	2805	Phage tail length tape-measure protein GpT				14927	14031	-2	-	897	Phage baseplate assembly protein GpJ				13912	13562	-1	-	351
12081	13832	3	+	1752	Phage terminase, ATPase subunit GpP				11694	11302	-3	-	393	Phage peptidoglycan hydrolase				14510	14160	-2	-	351	Phage baseplate assembly protein GpW				16134	16622	3	+	489	Phage tail protein GpU				15281	14931	-2	-	351	Phage baseplate assembly protein GpW				14490	13909	-3	-	582
13832	14878	2	+	1047	Phage portal vertex protein GpQ				12014	11691	-2	-	324	COG1263: Phosphotransferase system IIC components, glucose/maltose/N-acetylglucosamine-specific				15088	14507	-1	-	582	Phage baseplate assembly protein GpV				16779	17351	3	+	573	Serine acetyltransferase (EC 2.3.1.30)				15859	15278	-1	-	582	Phage baseplate assembly protein GpV				15122	14487	-2	-	636
15075	14947	-3	-	129	hypothetical protein				12217	12017	-1	-	201	Tail component protein				15720	15085	-3	-	636	Phage tail completion protein GpS				17973	17395	-3	-	579	Phage tail fiber, tail fiber assembly protein Tfa				16491	15856	-3	-	636	Phage tail completion protein GpS				15582	15115	-3	-	468
15958	15368	-1	-	591	FIG00643125: hypothetical protein				12711	12217	-3	-	495	Phage head completion-stabilization protein				16180	15713	-1	-	468	Phage tail protein				18884	17982	-2	-	903	phage tail assembly-like protein				16951	16484	-1	-	468	Phage tail protein				15739	15569	-1	-	171
16333	16022	-1	-	312	FIG00640112: hypothetical protein				13613	12813	-2	-	801	Phage terminase, endonuclease subunit GpM				18081	16204	-3	-	1878	unknown protein encoded within prophage CP-933V				20839	18881	-1	-	1959	Phage tail fiber, side tail fiber protein Stf				17496	17089	-3	-	408	FIG00639291: hypothetical protein				16127	15720	-2	-	408
17297	16338	-2	-	960	putative plasmid partition protein				14192	13659	-2	-	534	Phage major capsid protein GpN				18248	18078	-2	-	171	FIG00642638: hypothetical protein				21372	20842	-3	-	531	Phage tail formation protein GpI				17885	17493	-2	-	393	Phage peptidoglycan hydrolase				16516	16124	-1	-	393
20214	17374	-3	-	2841	Phage replication protein GpA, endonuclease				14712	14194	-3	-	519	Phage major capsid protein GpN				18627	18220	-3	-	408	hypothetical protein				22261	21365	-1	-	897	Phage baseplate assembly protein GpJ				18205	17882	-1	-	324	COG1263: Phosphotransferase system IIC components, glucose/maltose/N-acetylglucosamine-specific				16836	16513	-3	-	324
20600	20211	-2	-	390	FIG00641636: hypothetical protein				15572	14736	-2	-	837	Phage capsid scaffolding protein GpO				19016	18624	-2	-	393	Phage peptidoglycan hydrolase				22615	22265	-1	-	351	Phage baseplate assembly protein GpW				18408	18208	-3	-	201	Tail component protein				17039	16839	-2	-	201
20927	20709	-2	-	219	hypothetical protein				15727	16275	1	+	549	Phage terminase, ATPase subunit GpP				19336	19013	-1	-	324	COG1263: Phosphotransferase system IIC components, glucose/maltose/N-acetylglucosamine-specific				23193	22612	-3	-	582	Phage baseplate assembly protein GpV				18902	18408	-2	-	495	Phage head completion protein				17605	17039	-1	-	567
21127	20924	-1	-	204	hypothetical protein													19539	19339	-3	-	201	Tail component protein				23825	23190	-2	-	636	Phage tail completion protein GpS				19805	19005	-2	-	801	Phage terminase, endonuclease subunit GpM				18437	17637	-2	-	801
21327	21214	-3	-	114	hypothetical protein													20033	19539	-2	-	495	Phage head completion-stabilization protein				24285	23818	-3	-	468	Phage tail protein				20903	19851	-2	-	1053	Phage major capsid protein GpN				19535	18483	-2	-	1053
21566	21324	-2	-	243	hypothetical protein													20935	20135	-1	-	801	hypothetical protein				24451	24272	-1	-	180	FIG00642638: hypothetical protein				21763	20927	-1	-	837	Phage capsid scaffolding protein GpO				20395	19559	-1	-	837
21856	21578	-1	-	279	hypothetical protein													22033	20981	-1	-	1053	Phage major capsid protein GpN				24830	24423	-2	-	408	FIG00639291: hypothetical protein				21918	23669	3	+	1752	Phage terminase, ATPase subunit GpP				20550	22301	3	+	1752
22217	21867	-2	-	351	hypothetical protein													22893	22057	-3	-	837	Phage capsid scaffolding protein GpO				25219	24827	-1	-	393	Phage peptidoglycan hydrolase				23669	24715	2	+	1047	Phage portal vertex protein GpQ				22301	23347	2	+	1047
22442	22239	-2	-	204	Putative DNA-binding protein													23048	24799	2	+	1752	Phage terminase, ATPase subunit GpP				25539	25216	-3	-	324	COG1263: Phosphotransferase system IIC components, glucose/maltose/N-acetylglucosamine-specific				25254	24730	-3	-	525	FIG00643476: hypothetical protein				23544	23416	-3	-	129
22665	22459	-3	-	207	hypothetical protein													24799	25845	1	+	1047	Phage portal vertex protein GpQ				25742	25542	-2	-	201	Tail component protein				25526	25398	-2	-	129	hypothetical protein				23707	23564	-1	-	144
22741	23145	1	+	405	Transcriptional regulator, Xre family													26042	25914	-2	-	129	hypothetical protein				26236	25742	-1	-	495	Phage head completion protein				25577	25837	2	+	261	hypothetical protein				24099	23839	-3	-	261
23161	23811	1	+	651	putative membrane protein													26925	26335	-3	-	591	FIG00643125: hypothetical protein				27138	26338	-3	-	801	Phage terminase, endonuclease subunit GpM				26762	26451	-2	-	312	FIG00640112: hypothetical protein				24373	24110	-1	-	264
23841	24188	3	+	348	hypothetical protein													27300	26989	-3	-	312	FIG00640112: hypothetical protein				28236	27184	-3	-	1053	Phage major capsid protein GpN				27726	26767	-3	-	960	putative plasmid partition protein				24866	24375	-2	-	492
24194	25195	2	+	1002	Phage integrase													28264	27305	-1	-	960	putative plasmid partition protein				29096	28260	-2	-	837	Phage capsid scaffolding protein GpO				29113	27803	-1	-	1311	Phage replication protein GpA, endonuclease				25183	24869	-1	-	315
25552	26217	1	+	666	Uncharacterized protein YecA													31181	28341	-2	-	2841	Phage replication protein GpA, endonuclease				29251	31002	1	+	1752	Phage terminase, ATPase subunit GpP													25512	25180	-3	-	333
27490	26279	-1	-	1212	Tyrosine-specific transport protein													31567	31178	-1	-	390	FIG00641636: hypothetical protein				31002	32048	3	+	1047	Phage portal vertex protein GpQ													25887	25576	-3	-	312
27681	27920	3	+	240	Uncharacterized protein YecH													31894	31676	-1	-	219	hypothetical protein				32245	32117	-1	-	129	hypothetical protein													26851	25892	-1	-	960
28455	27958	-3	-	498	Bacterial non-heme ferritin (EC 1.16.3.2)													32094	31891	-3	-	204	hypothetical protein				32408	32265	-2	-	144	hypothetical protein													29612	26928	-2	-	2685
28483	28620	1	+	138	hypothetical protein													32294	32181	-2	-	114	hypothetical protein				33064	32540	-1	-	525	Phage ea22 protein													30122	29757	-2	-	366
28880	28626	-2	-	255	Uncharacterized protein YecR													32533	32291	-1	-	243	hypothetical protein				33439	33128	-1	-	312	FIG00640112: hypothetical protein													30736	30119	-1	-	618
29152	29298	1	+	147	hypothetical protein													32823	32545	-3	-	279	hypothetical protein				34403	33444	-2	-	960	putative plasmid partition protein													31047	30748	-3	-	300
29727	29389	-3	-	339	DUF2766 family protein													33184	32834	-1	-	351	hypothetical protein				37302	34480	-3	-	2823	Phage replication protein GpA, endonuclease													31510	31307	-1	-	204
30246	29743	-3	-	504	Bacterial non-heme ferritin (EC 1.16.3.2)													33409	33206	-1	-	204	Putative DNA-binding protein				37674	37309	-3	-	366	hypothetical protein													31944	31534	-3	-	411
31043	32032	2	+	990	L-arabinose ABC transporter, substrate-binding protein AraF													33708	34112	3	+	405	Transcriptional regulator, Xre family				38288	37671	-2	-	618	hypothetical protein													32151	32038	-3	-	114
32084	33616	2	+	1533	L-arabinose ABC transporter, ATP-binding protein AraG													34128	34778	3	+	651	putative membrane protein				38599	38300	-1	-	300	hypothetical protein													32390	32148	-2	-	243
33631	34617	1	+	987	L-arabinose ABC transporter, permease protein AraH													34808	35155	2	+	348	hypothetical protein				38841	38596	-3	-	246	hypothetical protein													32688	32374	-3	-	315
34784	35584	2	+	801	Trehalose-6-phosphate phosphatase (EC 3.1.3.12)													35161	36162	1	+	1002	Phage integrase				39041	38838	-2	-	204	hypothetical protein													33049	32699	-1	-	351
35559	36983	3	+	1425	Alpha,alpha-trehalose-phosphate synthase [UDP-forming] (EC 2.4.1.15)													36519	37184	3	+	666	Uncharacterized protein YecA				39240	39127	-3	-	114	hypothetical protein													33274	33071	-1	-	204
37418	36990	-2	-	429	Universal stress protein C																						39479	39237	-2	-	243	hypothetical protein													33497	33291	-2	-	207
38082	38198	3	+	117	hypothetical protein																						39778	39491	-1	-	288	hypothetical protein													33573	33977	3	+	405
38189	38548	2	+	360	Flagellar transcriptional activator FlhD																						40130	39789	-2	-	342	hypothetical protein													33993	34643	3	+	651
38551	39129	1	+	579	Flagellar transcriptional activator FlhC																						40239	40132	-3	-	108	hypothetical protein													34673	35020	2	+	348
																											40343	40236	-2	-	108	hypothetical protein													35026	36027	1	+	1002
																											40589	40383	-2	-	207	FIG00642114: hypothetical protein													36384	37049	3	+	666
																											40883	40596	-2	-	288	Cox
																											40997	41317	2	+	321	hypothetical protein
																											41414	42418	2	+	1005	Phage integrase
																											42577	43734	1	+	1158	Erythronate-4-phosphate dehydrogenase (EC 1.1.1.290)
																											43800	44813	3	+	1014	Semialdehyde dehydrogenase, USG-1 protein
																											44813	45625	2	+	813	tRNA pseudouridine(38-40) synthase (EC 5.4.99.12)
																											45708	46367	3	+	660	DedA protein
																											46523	47437	2	+	915	Acetyl-coenzyme A carboxyl transferase beta chain (EC 6.4.1.2)
																											47507	48775	2	+	1269	Dihydrofolate synthase (EC 6.3.2.12) @ Folylpolyglutamate synthase (EC 6.3.2.17)
																											48765	49427	3	+	663	Septum-associated cell division protein DedD
NC_024369	35,364 bp
Start	Stop	Frame	Strand	Length (bp)	Function
582	1	-3	-	582	hypothetical protein
1699	575	-1	-	1125	Phage baseplate assembly protein J
2016	1696	-3	-	321	hypothetical protein
2480	2013	-2	-	468	hypothetical protein
3097	2477	-1	-	621	hypothetical protein
4101	3100	-3	-	1002	Phage tail formation protein GpD
4309	4091	-1	-	219	hypothetical protein
7094	4302	-2	-	2793	Phage tail, tail length tape-measure protein H
7530	7249	-3	-	282	hypothetical protein
8061	7540	-3	-	522	hypothetical protein
9541	8078	-1	-	1464	Phage tail sheath protein FI
9831	9541	-3	-	291	hypothetical protein
10317	9832	-3	-	486	hypothetical protein
10658	10314	-2	-	345	hypothetical protein
11050	10658	-1	-	393	hypothetical protein
12094	11051	-1	-	1044	Phage head, major capsid protein E
12498	12115	-3	-	384	hypothetical protein
13572	12508	-3	-	1065	Phage head, head-tail preconnector protease C / Phage head, scaffolding domain Nu3
15139	13565	-1	-	1575	Phage head, portal protein B
15375	15136	-3	-	240	hypothetical protein
17243	15387	-2	-	1857	Phage head, terminase DNA packaging protein A
17800	17249	-1	-	552	hypothetical protein
18390	17800	-3	-	591	Chromosome (plasmid) partitioning protein ParB
19667	18948	-2	-	720	hypothetical protein
21057	19684	-3	-	1374	hypothetical protein
21680	21057	-2	-	624	Chromosome (plasmid) partitioning protein ParB
22243	21926	-1	-	318	FIG00641641: hypothetical protein
22445	22293	-2	-	153	hypothetical protein
22648	22442	-1	-	207	hypothetical protein
23106	22651	-3	-	456	hypothetical protein
23378	23181	-2	-	198	hypothetical protein
23647	23378	-1	-	270	hypothetical protein
24347	23760	-2	-	588	Adenine DNA methyltransferase, phage-associated
24586	24425	-1	-	162	hypothetical protein
25032	24901	-3	-	132	hypothetical protein
25303	25025	-1	-	279	hypothetical protein
25842	25300	-3	-	543	Lysozyme (N-acetylmuramidase) family, (EC 3.2.1.17)
26125	25829	-1	-	297	hypothetical protein
26507	26112	-2	-	396	Putative prophage membrane protein
26889	26698	-3	-	192	hypothetical protein
27764	26886	-2	-	879	Phage eae protein
28098	27757	-3	-	342	hypothetical protein
28712	28101	-2	-	612	Phage-related protein
28957	28709	-1	-	249	FIG00642297: hypothetical protein
29265	28954	-3	-	312	hypothetical protein
29302	29418	1	+	117	hypothetical protein
30646	29675	-1	-	972	hypothetical protein
31289	30912	-2	-	378	hypothetical protein
31625	31293	-2	-	333	Hypothetical protein, Lmo2306 homolog [Bacteriophage A118]
32026	31622	-1	-	405	hypothetical protein
32259	32026	-3	-	234	hypothetical protein
32771	32256	-2	-	516	hypothetical protein
33262	32768	-1	-	495	hypothetical protein
33509	34093	2	+	585	hypothetical protein
34186	34560	1	+	375	hypothetical protein
34711	35364	1	+	654	Chromosome partitioning protein ParA
23655	23756	3	+	102	repeat region
30749	30850	2	+	102	repeat region
24731	24659	-2	-	73	tRNA-Met-CAT
NC_022750_I	34,377 bp								NC_022750_II	24,879 bp								NC_022750_III	31789 bp								NC_022750_IV	20552 bp
Start	Stop	Frame	Strand	Length (bp)	Function				Start	Stop	Frame	Strand	Length (bp)	Function				Start	Stop	Frame	Strand	Length (bp)	Function				Start	Stop	Frame	Strand	Length (bp)	Function
340	2	-1	-	339	PTS system, fructose-specific IIA component (EC 2.7.1.202)				1	2283	1	+	2283	Pyruvate formate-lyase (EC 2.3.1.54)				196	38	-1	-	159	Phage tail fibers				612	1	-3	-	612	Phage tail formation protein GpI
502	365	-1	-	138	hypothetical protein				2820	2602	-3	-	219	Phage protein Ogr				1929	181	-3	-	1749	Phage tail fiber protein GpH				1513	605	-1	-	909	Phage baseplate assembly protein GpJ
967	653	-1	-	315	L-rhamnose mutarotase (EC 5.1.3.32)				3219	2902	-3	-	318	Phage tail formation protein GpD				2470	1940	-1	-	531	Phage tail formation protein GpI				1865	1518	-2	-	348	Phage baseplate assembly protein GpW
1801	977	-1	-	825	Rhamnulose-1-phosphate aldolase (EC 4.1.2.19)				4523	3384	-2	-	1140	Phage tail length tape-measure protein GpT				3371	2463	-2	-	909	Phage baseplate assembly protein GpJ				2497	1862	-1	-	636	Phage baseplate assembly protein GpV
3302	2043	-2	-	1260	L-rhamnose isomerase (EC 5.3.1.14)				5195	4545	-2	-	651	Phage tail length tape-measure protein GpT				3723	3376	-3	-	348	Phage baseplate assembly protein GpW				3016	2564	-1	-	453	Phage tail completion protein GpS
4768	3299	-1	-	1470	Rhamnulokinase (EC 2.7.1.5)				5307	5188	-3	-	120	Phage P2 GpE family protein				4355	3720	-2	-	636	Phage baseplate assembly protein GpV				3476	3009	-2	-	468	Phage tail completion protein GpR
4847	4996	2	+	150	hypothetical protein				5615	5340	-2	-	276	Phage tail protein GpE				4874	4422	-2	-	453	Phage tail completion protein GpS				3597	3469	-3	-	129	Phage lysis regulatory protein, LysC
5056	5892	1	+	837	L-rhamnose operon regulatory protein RhaS				6190	5672	-1	-	519	Phage major tail tube protein GpFII				5334	4867	-3	-	468	Phage tail completion protein GpR				4009	3584	-1	-	426	Phage lysis regulatory protein, LysB
5876	6814	2	+	939	L-rhamnose operon transcriptional activator RhaR				7393	6203	-1	-	1191	Phage tail sheath monomer GpFI				5455	5297	-1	-	159	Phage lysis regulatory protein, LysC				4422	3997	-3	-	426	Phage lysis regulatory protein, LysA
7845	6811	-3	-	1035	L-rhamnose-proton symporter				7413	7550	3	+	138	hypothetical protein				5867	5442	-2	-	426	Phage lysis regulatory protein, LysB				4934	4437	-2	-	498	Phage lysozyme R (EC 3.2.1.17)
8130	8750	3	+	621	Superoxide dismutase [Mn] (EC 1.15.1.1)				8995	7652	-1	-	1344	hypothetical protein				6280	5855	-1	-	426	Phage lysis regulatory protein, LysA				5215	4934	-1	-	282	Phage holin
8907	8791	-3	-	117	hypothetical protein				9804	9277	-3	-	528	Phage tail fiber assembly protein GpG				6792	6295	-3	-	498	Phage lysozyme R (EC 3.2.1.17)				5422	5219	-1	-	204	Phage tail protein GpX
9010	9993	1	+	984	2-keto-3-deoxygluconate permease (KDG permease)				12126	9808	-3	-	2319	Phage tail fiber protein GpH				7073	6792	-2	-	282	Phage holin				5931	5422	-3	-	510	Phage head completion-stabilization protein GpL
10112	10816	2	+	705	Protein YiiM				12667	12137	-1	-	531	Phage tail formation protein GpI				7280	7077	-2	-	204	Phage tail protein GpX				6774	6031	-3	-	744	Phage terminase, endonuclease subunit GpM
12295	10922	-1	-	1374	Copper sensory histidine kinase CpxA				13568	12660	-2	-	909	Phage baseplate assembly protein GpJ				7849	7280	-1	-	570	Phage head completion-stabilization protein GpL				7851	6778	-3	-	1074	Phage major capsid protein GpN
12990	12292	-3	-	699	Copper-sensing two-component system response regulator CpxR				13920	13573	-3	-	348	Phage baseplate assembly protein GpW				8626	7889	-1	-	738	Phage terminase, endonuclease subunit GpM				8764	7910	-1	-	855	Phage capsid scaffolding protein GpO
13140	13640	3	+	501	Periplasmic protein CpxP				14552	13917	-2	-	636	Phage baseplate assembly protein GpV				9703	8630	-1	-	1074	Phage major capsid protein GpN				8938	10710	1	+	1773	Phage terminase, ATPase subunit GpP
14806	13826	-1	-	981	Phage integrase				14636	15421	2	+	786	Phage Orf30 protein				10616	9762	-2	-	855	Phage capsid scaffolding protein GpO				10710	11744	3	+	1035	Phage portal vertex protein GpQ
15169	14876	-1	-	294	Phage immunity repressor protein GpC				15945	15493	-3	-	453	Phage tail completion protein GpS				10790	12562	2	+	1773	Phage terminase, ATPase subunit GpP				11944	11783	-1	-	162	hypothetical protein
15322	15594	1	+	273	Cox				16405	15938	-1	-	468	Phage tail completion protein GpR				12562	13596	1	+	1035	Phage portal vertex protein GpQ				12523	13299	1	+	777	Cytolethal distending toxin subunit A
15597	15767	3	+	171	Phage Orf78 protein				16526	16368	-2	-	159	Phage lysis regulatory protein, LysC				13796	13635	-2	-	162	hypothetical protein				13296	14105	3	+	810	Cytolethal distending toxin subunit B, DNase I-like
15764	16264	2	+	501	Phage replication protein GpB				16938	16513	-3	-	426	Phage lysis regulatory protein, LysB				14044	15189	1	+	1146	putative ATPase				14120	14665	2	+	546	Cytolethal distending toxin subunit C
16328	16552	2	+	225	Phage Orf80 protein				17360	16926	-2	-	435	Phage lysis regulatory protein, LysA				15186	17450	3	+	2265	hypothetical protein				17038	14741	-1	-	2298	Phage replication protein GpA, endonuclease
16552	16854	1	+	303	Phage Orf81 protein				17872	17375	-1	-	498	Phage lysozyme R (EC 3.2.1.17)				18245	17484	-2	-	762	hypothetical protein				17303	17028	-2	-	276	Phage Orf83 protein
16854	17078	3	+	225	Phage TraR/YbiI family protein				18153	17872	-3	-	282	Phage holin				18481	18248	-1	-	234	hypothetical protein				17524	17300	-1	-	225	Phage TraR/YbiI family protein
17075	17350	2	+	276	Phage Orf83 protein				18360	18157	-3	-	204	Phage tail protein GpX				18999	18793	-3	-	207	Phage protein				17826	17524	-3	-	303	Phage Orf81 protein
17340	19637	3	+	2298	Phage replication protein GpA, endonuclease				18920	18360	-2	-	561	Phage head completion-stabilization protein GpL				19454	18999	-2	-	456	Phage Orf91 protein				18050	17826	-2	-	225	Phage Orf80 protein
20258	19713	-2	-	546	Cytolethal distending toxin subunit C				19709	18966	-2	-	744	Phage terminase, endonuclease subunit GpM				21736	19451	-1	-	2286	Phage replication protein GpA, endonuclease				18614	18114	-2	-	501	Phage replication protein GpB
21082	20273	-1	-	810	Cytolethal distending toxin subunit B, DNase I-like				20786	19713	-2	-	1074	Phage major capsid protein GpN				22001	21726	-2	-	276	Phage Orf83 protein				18808	18611	-1	-	198	Phage Orf78 protein
21855	21079	-3	-	777	Cytolethal distending toxin subunit A				21699	20845	-3	-	855	Phage capsid scaffolding protein GpO				22222	21998	-1	-	225	Phage TraR/YbiI family protein				19056	18784	-3	-	273	Cox
22434	22595	3	+	162	hypothetical protein				21873	23645	3	+	1773	Phage terminase, ATPase subunit GpP				22524	22222	-3	-	303	Phage Orf81 protein				19209	19502	3	+	294	Phage immunity repressor protein GpC
23668	22634	-1	-	1035	Phage portal vertex protein GpQ				23645	24679	2	+	1035	Phage portal vertex protein GpQ				22748	22524	-2	-	225	Phage Orf80 protein				19572	20552	3	+	981	Phage integrase
25440	23668	-3	-	1773	Phage terminase, ATPase subunit GpP				24879	24718	-3	-	162	hypothetical protein				23312	22812	-2	-	501	Phage replication protein GpB
25614	26468	3	+	855	Phage capsid scaffolding protein GpO													23479	23309	-1	-	171	Phage Orf78 protein
26527	27600	1	+	1074	Phage major capsid protein GpN													23765	23490	-2	-	276	Phage Cox (control of excision) protein
27604	28347	1	+	744	Phage terminase, endonuclease subunit GpM													23913	24179	3	+	267	Phage immunity repressor protein GpC
28447	28956	1	+	510	Phage head completion-stabilization protein GpL													24295	25308	1	+	1014	Phage integrase
28956	29159	3	+	204	Phage tail protein GpX													25951	25574	-1	-	378	Uncharacterized protein YegR
29163	29444	3	+	282	Phage holin													26297	27196	2	+	900	Lipid kinase YegS
29444	29941	2	+	498	Phage lysozyme R (EC 3.2.1.17)													28057	27278	-1	-	780	Galactitol utilization operon repressor
29956	30381	1	+	426	Phage lysis regulatory protein, LysA													29197	28157	-1	-	1041	Galactitol-1-phosphate 5-dehydrogenase (EC 1.1.1.251)
30369	30794	3	+	426	Phage lysis regulatory protein, LysB													30600	29245	-3	-	1356	PTS system, galactitol-specific IIC component
30781	30909	1	+	129	Phage lysis regulatory protein, LysC													30888	30604	-3	-	285	PTS system, galactitol-specific IIB component (EC 2.7.1.200)
30902	31369	2	+	468	Phage tail completion protein GpR													31788	30919	-3	-	870	Tagatose-6-phosphate kinase GatZ (EC 2.7.1.144)
31362	31814	3	+	453	Phage tail completion protein GpS
31881	32516	3	+	636	Phage baseplate assembly protein GpV
32513	32860	2	+	348	Phage baseplate assembly protein GpW
32865	33773	3	+	909	Phage baseplate assembly protein GpJ
33766	34377	1	+	612	Phage tail formation protein GpI
NC_021857_I	34507 bp								NC_021857_II	27121 bp								NC_021857_III	25,126 bp
Start	Stop	Frame	Strand	Length (bp)	Function				Start	Stop	Frame	Strand	Length (bp)	Function				Start	Stop	Frame	Strand	Length (bp)	Function
1	417	1	+	417	Phage DNA replication protein O				1	774	1	+	774	hypothetical protein				585	1	-3	-	585	Phage protein Mup48
420	908	3	+	489	Uncharacterized protein YfdN				1062	856	-3	-	207	hypothetical protein				1634	576	-2	-	1059	Phage protein Mup47, W
908	1561	2	+	654	Phage DNA N-6-adenine methyltransferase				1325	2392	2	+	1068	O-acyltransferase, putative				2046	1621	-3	-	426	Phage protein Mup46, V
1558	1884	1	+	327	Phage protein similar to LexA				2559	2440	-3	-	120	hypothetical protein				2576	2046	-2	-	531	Phage baseplate assembly protein Mup45, Q
1881	2270	3	+	390	Holliday junction resolvase / Crossover junction endodeoxyribonuclease rusA (EC 3.1.22.-)				3069	2653	-3	-	417	Tail fiber assembly protein				3673	2594	-1	-	1080	Phage tail protein Mup44, P
2290	3087	1	+	798	Phage protein				3995	3069	-2	-	927	Phage tail fiber protein				5013	3670	-3	-	1344	Phage tail/DNA circulation protein Mup43, N
3095	4084	2	+	990	Phage protein YdfU family				4583	3999	-2	-	585	Phage protein Mup48				6894	5059	-3	-	1836	Phage tape measure protein Mup42
4102	4458	1	+	357	Phage antitermination protein Q				5632	4574	-1	-	1059	Phage protein Mup47, W				7069	6887	-1	-	183	FIG00640428: hypothetical protein
5652	4438	-3	-	1215	hypothetical protein				6044	5619	-2	-	426	Phage protein Mup46, V				7305	7036	-3	-	270	Phage small tail protein E
6830	5655	-2	-	1176	37 kDa nucleoid-associated protein				6592	6044	-1	-	549	Phage baseplate assembly protein Mup45, Q				7661	7305	-2	-	357	Phage tail tube protein Mup40, M
6852	7004	3	+	153	hypothetical protein				7671	6592	-3	-	1080	Phage tail protein Mup44, P				9157	7661	-1	-	1497	Phage tail sheath Mup39, L
7212	7448	3	+	237	Phage holin/antiholin component S				8996	7668	-2	-	1329	Phage tail/DNA circulation protein Mup43, N				9311	9141	-2	-	171	Phage protein Mup38
7452	7928	3	+	477	Phage lysozyme R (EC 3.2.1.17)				9107	9553	2	+	447	hypothetical protein				9880	9320	-1	-	561	Phage protein
7925	8362	2	+	438	Phage endopeptidase Rz				11418	9586	-3	-	1833	Phage tape measure protein Mup42				10368	9877	-3	-	492	Phage protein
8398	8673	1	+	276	hypothetical protein				11593	11411	-1	-	183	FIG00640428: hypothetical protein				10768	10358	-1	-	411	Head-tail adaptor
8792	9043	2	+	252	hypothetical protein				11829	11560	-3	-	270	Phage small tail protein E				11088	10765	-3	-	324	Phage DNA packaging
9256	9606	1	+	351	Phage-associated homing endonuclease				12185	11829	-2	-	357	Phage tail tube protein Mup40, M				11291	11091	-2	-	201	FIG069533: Putative bacteriophage protein
9732	10226	3	+	495	Phage terminase, small subunit				13681	12185	-1	-	1497	Phage tail sheath Mup39, L				12546	11341	-3	-	1206	Phage major capsid protein
10223	11956	2	+	1734	Phage head, terminase DNA packaging protein A				13835	13665	-2	-	171	Phage protein Mup38				13211	12561	-2	-	651	Phage head maturation protease
11968	12150	1	+	183	Phage head, head-tail joining protein W				14404	13844	-1	-	561	Phage protein				14430	13189	-3	-	1242	Phage head, portal protein B
12150	13391	3	+	1242	Phage head, portal protein B				14907	14401	-3	-	507	Phage protein				14606	14430	-2	-	177	Phage head, head-tail joining protein W
13369	14019	1	+	651	Phage head maturation protease				15292	14882	-1	-	411	Head-tail adaptor				16357	14624	-1	-	1734	Phage head, terminase DNA packaging protein A
14034	15239	3	+	1206	Phage major capsid protein				15612	15289	-3	-	324	Phage DNA packaging				16848	16354	-3	-	495	Phage terminase, small subunit
15289	15489	1	+	201	FIG069533: Putative bacteriophage protein				15815	15615	-2	-	201	FIG069533: Putative bacteriophage protein				17324	16974	-2	-	351	Phage-associated homing endonuclease
15492	15815	3	+	324	Phage DNA packaging				17070	15865	-3	-	1206	Phage major capsid protein				17788	17537	-1	-	252	hypothetical protein
15812	16222	2	+	411	Head-tail adaptor				17735	17085	-2	-	651	Phage head maturation protease				17821	17949	1	+	129	hypothetical protein
16197	16703	3	+	507	Phage protein				18954	17713	-3	-	1242	Phage head, portal protein B				18655	18218	-1	-	438	Phage endopeptidase Rz
16700	17260	2	+	561	Phage protein				19136	18954	-2	-	183	Phage head, head-tail joining protein W				19128	18652	-3	-	477	Phage lysozyme R (EC 3.2.1.17)
17269	17439	1	+	171	Phage protein Mup38				20881	19148	-1	-	1734	Phage head, terminase DNA packaging protein A				19380	19132	-3	-	249	Phage holin/antiholin component S
17423	18919	2	+	1497	Phage tail sheath Mup39, L				21372	20878	-3	-	495	Phage terminase, small subunit				19728	19576	-3	-	153	hypothetical protein
18919	19275	1	+	357	Phage tail tube protein Mup40, M				21514	21395	-1	-	120	hypothetical protein				19750	20925	1	+	1176	37 kDa nucleoid-associated protein
19275	19544	3	+	270	Phage small tail protein E				21647	21498	-2	-	150	Phage-associated homing endonuclease				20928	22142	3	+	1215	hypothetical protein
19511	19693	2	+	183	FIG00640428: hypothetical protein				21820	21671	-1	-	150	hypothetical protein				22478	22122	-2	-	357	Phage antitermination protein Q
19686	21521	3	+	1836	Phage tape measure protein Mup42				21943	22071	1	+	129	hypothetical protein				23485	22496	-1	-	990	Phage protein YdfU family
21582	22910	3	+	1329	Phage tail/DNA circulation protein Mup43, N				22802	22122	-2	-	681	Phage Rha protein				24290	23493	-2	-	798	Phage protein
22907	23986	2	+	1080	Phage tail protein Mup44, P				23236	22811	-1	-	426	hypothetical protein				24699	24310	-3	-	390	Holliday junction resolvase / Crossover junction endodeoxyribonuclease rusA (EC 3.1.22.-)
23986	24534	1	+	549	Phage baseplate assembly protein Mup45, Q				23691	23224	-3	-	468	Phage endopeptidase Rz				25022	24696	-2	-	327	Phage protein similar to LexA
24534	24959	3	+	426	Phage protein Mup46, V				24151	23675	-1	-	477	Phage lysozyme R (EC 3.2.1.17)
24946	26004	1	+	1059	Phage protein Mup47, W				24481	24155	-1	-	327	Phage holin/antiholin component S
25995	26579	3	+	585	Phage protein Mup48				24945	24772	-3	-	174	hypothetical protein
26583	27233	3	+	651	Phage tail fiber, side tail fiber protein Stf				25249	25145	-1	-	105	hypothetical protein
27237	27656	3	+	420	Tail fiber assembly protein				25250	26110	2	+	861	FIG01045701: hypothetical protein
28221	27628	-3	-	594	Phage tail fiber assembly protein @ Phage tail fiber assembly protein YcfA				26504	26139	-2	-	366	Phage antitermination protein Q
28715	28221	-2	-	495	Phage tail fiber, side tail fiber protein Stf				27109	26522	-1	-	588	Phage protein YdfU family
28745	29299	2	+	555	Phage DNA invertase
30130	29357	-1	-	774	hypothetical protein
30537	31970	3	+	1434	DNA-cytosine methyltransferase (EC 2.1.1.37)
33213	32005	-3	-	1209	hypothetical protein
33849	33724	-3	-	126	hypothetical protein
34507	34025	-1	-	483	tmRNA-binding protein SmpB
NC_019927	50494 bp
Start	Stop	Frame	Strand	Length (bp)	Function
1434	1	-3	-	1434	beta-fructofuranosidase (EC 3.2.1.26)
1571	1476	-2	-	96	hypothetical protein
1651	2565	1	+	915	Fructokinase (EC 2.7.1.4)
2637	3884	3	+	1248	Sucrose permease, major facilitator superfamily
4434	4231	-3	-	204	hypothetical protein
4634	4431	-2	-	204	hypothetical protein
4846	4715	-1	-	132	hypothetical protein
5021	4896	-2	-	126	hypothetical protein
5342	5043	-2	-	300	hypothetical protein
5703	5431	-3	-	273	hypothetical protein
6009	5791	-3	-	219	TraR/YbiI family protein
6104	6012	-2	-	93	hypothetical protein
6442	6101	-1	-	342	Phage protein (ACLAME 31)
6657	6439	-3	-	219	hypothetical protein
7064	6654	-2	-	411	Adenine-specific DNA methyltransferase
7313	7065	-2	-	249	Adenine-specific DNA methyltransferase
7462	7310	-1	-	153	hypothetical protein
7887	7459	-3	-	429	hypothetical protein
8570	7884	-2	-	687	Phage exonuclease (EC 3.1.11.3)
9183	8563	-3	-	621	hypothetical protein
10097	9180	-2	-	918	Phage recombination protein Bet
10391	10107	-2	-	285	hypothetical protein
10661	10464	-2	-	198	Uncharacterized protein, YdfD family
10789	10661	-1	-	129	hypothetical protein
10788	10955	3	+	168	hypothetical protein
11067	11540	3	+	474	hypothetical protein
12559	11972	-1	-	588	hypothetical protein
12951	12571	-3	-	381	Phage repressor protein cI
13362	13589	3	+	228	Phage Cro repressor (ACLAME 1454)
13619	14185	2	+	567	hypothetical protein
14185	14421	1	+	237	hypothetical protein
14414	15499	2	+	1086	Phage DNA replication protein O
15496	16869	1	+	1374	DNA helicase (EC 3.6.4.12), phage-associated
16859	17173	2	+	315	hypothetical protein
18047	17610	-2	-	438	hypothetical protein
18239	18355	2	+	117	hypothetical protein
18687	18415	-3	-	273	hypothetical protein
18775	19023	1	+	249	DNA polymerase III theta subunit (EC 2.7.7.7)
19020	19670	3	+	651	hypothetical protein
19844	20299	2	+	456	hypothetical protein
20299	20469	1	+	171	Phage protein NinE
20462	21073	2	+	612	Phage recombination protein NinG
21070	21453	1	+	384	hypothetical protein
21450	21566	3	+	117	hypothetical protein
21563	22252	2	+	690	Phage antitermination protein Q
22442	22681	2	+	240	hypothetical protein
23123	23443	2	+	321	hypothetical protein
23421	23951	3	+	531	Phage lysozyme R (EC 3.2.1.17)
23948	24325	2	+	378	Phage endopeptidase Rz
24354	24503	3	+	150	hypothetical protein
24542	24811	2	+	270	hypothetical protein
24940	25158	1	+	219	hypothetical protein
25162	25764	1	+	603	Phage terminase, small subunit
25764	27236	3	+	1473	terminase large subunit
27248	28708	2	+	1461	FIG00554000: hypothetical protein
28659	29639	3	+	981	Methyl-accepting chemotaxis protein
29697	30137	3	+	441	hypothetical protein
30182	31576	2	+	1395	hypothetical protein
31580	32014	2	+	435	hypothetical protein
32024	33121	2	+	1098	Phage coat protein
33131	33496	2	+	366	hypothetical protein
33499	33879	1	+	381	hypothetical protein
33879	34052	3	+	174	hypothetical protein
34052	34402	2	+	351	hypothetical protein
34405	34773	1	+	369	hypothetical protein
34770	35153	3	+	384	hypothetical protein
35212	35967	1	+	756	major tail subunit
36018	36743	3	+	726	hypothetical protein
36849	37208	3	+	360	hypothetical protein
37297	39624	1	+	2328	Phage tail length tape-measure protein T
39624	40121	3	+	498	hypothetical protein
40121	40591	2	+	471	hypothetical protein
40554	40970	3	+	417	hypothetical protein
40957	43434	1	+	2478	FIG00553532: hypothetical protein
43491	45488	3	+	1998	hypothetical protein
45687	45505	-3	-	183	hypothetical protein
46507	45638	-1	-	870	hypothetical protein
47511	46507	-3	-	1005	hypothetical protein
48592	47528	-1	-	1065	hypothetical protein
48764	49153	2	+	390	Error-prone repair protein UmuD
50329	49160	-1	-	1170	Phage integrase
NC_019716_I	23,064 bp								NC_019716_II	28584 bp								NC_019716_III	24777 bp								NC_019716_IV	15569 bp								NC_019716_V	43845 bp								NC_019716_VI	50752 bp
Start	Stop	Frame	Strand	Length (bp)	Function				Start	Stop	Frame	Strand	Length (bp)	Function				Start	Stop	Frame	Strand	Length (bp)	Function				Start	Stop	Frame	Strand	Length (bp)	Function				Start	Stop	Frame	Strand	Length (bp)	Function				Start	Stop	Frame	Strand	Length (bp)
600	1	-3	-	600	Phage-encoded host-cell envelope protein Lom				3498	1	-3	-	3498	Phage tail tip, host specificity protein J				582	1	-3	-	582	Phage tail tip, assembly protein I				2103	1	-3	-	2103	Phage head, terminase DNA packaging protein A				405	1	-3	-	405	Phage tail, component T				150	1247	3	+	1098
4063	668	-1	-	3396	Phage tail tip, host specificity protein J				4107	3559	-3	-	549	Phage tail tip, assembly protein I				1289	546	-2	-	744	Phage tail tip, assembly protein K				2594	2103	-2	-	492	Fels-1 prophage protein				863	432	-2	-	432	Phage tail, component G				1309	1557	1	+	249
4672	4124	-1	-	549	Phage tail tip, assembly protein I				4847	4104	-2	-	744	Phage tail tip, assembly protein K				1993	1295	-1	-	699	Phage tail tip, assembly protein L				2973	2584	-3	-	390	hypothetical protein				1632	883	-3	-	750	Phage tail, major tail protein V				1671	1558	-3	-	114
5343	4669	-3	-	675	Phage tail tip, assembly protein K				4846	5499	1	+	654	FIG00638959: hypothetical protein				2332	2003	-1	-	330	Phage tail tip, assembly protein M				2992	3126	1	+	135	hypothetical protein				2038	1640	-1	-	399	Phage tail, component U				1793	1677	-2	-	117
6115	5417	-1	-	699	Phage tail tip, assembly protein L				5889	5560	-3	-	330	Phage tail tip, assembly protein M				5397	2332	-3	-	3066	Phage tail, tail length tape-measure protein H				3421	3269	-1	-	153	Phage protein				2674	2051	-1	-	624	Phage tail, component Z				2498	1827	-2	-	672
6454	6125	-1	-	330	Phage tail tip, assembly protein M				8963	5889	-2	-	3075	Phage tail, tail length tape-measure protein H				5698	5369	-1	-	330	Phage tail, component T				3876	3409	-3	-	468	Phage endopeptidase Rz				2958	2677	-3	-	282	hypothetical protein				4267	2540	-1	-	1728
9519	6454	-3	-	3066	Phage tail, tail length tape-measure protein H				9264	8935	-3	-	330	Phage tail, component T				6135	5707	-3	-	429	Phage tail, component G				4370	3873	-2	-	498	Phage lysozyme R (EC 3.2.1.17)				3277	2951	-1	-	327	putative membrane protein				4550	4410	-2	-	141
9820	9491	-1	-	330	Phage tail, component T				9677	9273	-2	-	405	Phage tail, component G				6843	6154	-3	-	690	Phage tail, major tail protein V				4585	4370	-1	-	216	Phage holin/antiholin component S				5319	3364	-3	-	1956	Phage head, head-tail preconnector protease C / Phage head, scaffolding domain Nu3				8323	4748	-1	-	3576
10218	9829	-3	-	390	Phage tail, component G				10343	9720	-2	-	624	Phage tail, major tail protein V				7310	6909	-2	-	402	Phage tail, component U				4920	5126	3	+	207	hypothetical protein				6835	5333	-1	-	1503	Phage head, portal protein B				8458	8348	-1	-	111
11019	10276	-3	-	744	Phage tail, major tail protein V				10875	10474	-3	-	402	Phage tail, component U				7885	7307	-1	-	579	Phage tail, component Z				5638	5309	-1	-	330	Phage tail tip, assembly protein M				7047	6835	-3	-	213	hypothetical protein				8994	8455	-3	-	540
11431	11030	-1	-	402	Phage tail, component U				11450	10872	-2	-	579	Phage tail, component Z				8172	7897	-3	-	276	hypothetical protein				8703	5638	-3	-	3066	Phage tail, tail length tape-measure protein H				9167	7044	-2	-	2124	Phage head, terminase DNA packaging protein A				9665	8991	-2	-	675
12006	11428	-3	-	579	Phage tail, component Z				11737	11462	-1	-	276	hypothetical protein				8488	8165	-1	-	324	hypothetical protein				8992	8675	-1	-	318	Phage tail, component T				9640	9164	-1	-	477	hypothetical protein				10443	9745	-3	-	699
12293	12018	-2	-	276	hypothetical protein				12053	11730	-2	-	324	hypothetical protein				10533	8575	-3	-	1959	Phage head, head-tail preconnector protease C / Phage head, scaffolding domain Nu3				9417	9013	-3	-	405	Phage tail, component G				9698	9883	2	+	186	hypothetical protein				10772	10443	-2	-	330
12609	12286	-3	-	324	putative RecA/RadA recombinase				14098	12140	-1	-	1959	Phage head, head-tail preconnector protease C / Phage head, scaffolding domain Nu3				12055	10547	-1	-	1509	Phage head, portal protein B				10203	9460	-3	-	744	Phage tail, major tail protein V				10564	10097	-1	-	468	Phage endopeptidase Rz				13366	10769	-1	-	2598
14654	12696	-2	-	1959	Phage head, head-tail preconnector protease C / Phage head, scaffolding domain Nu3				15620	14112	-2	-	1509	Phage head, portal protein B				12267	12055	-3	-	213	hypothetical protein				10615	10214	-1	-	402	Phage tail, component U				11396	10863	-2	-	534	Phage lysozyme R (EC 3.2.1.17)				13760	13347	-2	-	414
16176	14668	-3	-	1509	Phage head, portal protein B				15832	15620	-1	-	213	hypothetical protein				14366	12264	-2	-	2103	Phage head, terminase DNA packaging protein A				11190	10612	-3	-	579	Phage tail, component Z				11990	11433	-2	-	558	hypothetical protein				14218	13787	-1	-	432
16388	16176	-2	-	213	hypothetical protein				16695	15829	-3	-	867	Phage head, terminase DNA packaging protein A				14860	14366	-1	-	495	Fels-1 prophage protein				11477	11202	-2	-	276	hypothetical protein				12209	11994	-2	-	216	Phage holin #lysis protein S				14984	14232	-2	-	753
18484	16385	-1	-	2100	Phage head, terminase DNA packaging protein A				17930	16650	-2	-	1281	Phage head, terminase DNA packaging protein A				15619	15413	-1	-	207	Phage protein YbcW				11793	11470	-3	-	324	hypothetical protein				12671	12285	-2	-	387	Phage head completion protein				15387	14992	-3	-	396
19020	18493	-3	-	528	hypothetical protein				18424	17930	-1	-	495	Fels-1 prophage protein				16151	15915	-2	-	237	GnsB protein				13838	11880	-2	-	1959	Phage head, head-tail preconnector protease C / Phage head, scaffolding domain Nu3				12802	12668	-1	-	135	hypothetical protein				15959	15384	-2	-	576
19732	19583	-1	-	150	Phage protein YbcW				19183	18977	-1	-	207	Phage protein YbcW				16491	16261	-3	-	231	Uncharacterized protein YnfN				14214	13852	-3	-	363	Phage head, portal protein B				14904	12928	-3	-	1977	unknown protein encoded within prophage CP-933V				16328	15975	-2	-	354
20258	20085	-2	-	174	GnsB protein				19652	19479	-2	-	174	GnsB protein				16978	16763	-1	-	216	Cold shock protein of CSP family => CspB/CspG/CspI (naming convention as in E.coli)				15361	14309	-1	-	1053	Phage head, portal protein B				15686	15423	-2	-	264	Shiga toxin II subunit B				16737	16321	-3	-	417
20586	20431	-3	-	156	Uncharacterized protein YnfN				20016	19825	-3	-	192	Uncharacterized protein YnfN				16988	17137	2	+	150	hypothetical protein				15567	15361	-3	-	207	hypothetical protein				16727	15699	-2	-	1029	Shiga toxin II subunit A (EC 3.2.2.22)				17784	16756	-3	-	1029
21148	20933	-1	-	216	Cold shock protein of CSP family => CspB/CspG/CspI (naming convention as in E.coli)				20542	20327	-1	-	216	Cold shock protein of CSP family => CspB/CspG/CspI (naming convention as in E.coli)				17835	17338	-3	-	498	Uncharacterized protein RzpQ													17817	17065	-3	-	753	Phage antitermination protein Q				18189	17842	-3	-	348
21183	21308	3	+	126	hypothetical protein				20552	20701	2	+	150	hypothetical protein				18365	17832	-2	-	534	Phage lysozyme R (EC 3.2.1.17)													18820	17831	-1	-	990	Phage protein YdfU family				19731	18226	-3	-	1506
22006	21509	-1	-	498	Uncharacterized protein RzpQ				21399	20902	-3	-	498	Uncharacterized protein RzpQ				18673	18362	-1	-	312	Uncharacterized protein, YdfR family													19643	18828	-2	-	816	Phage protein				21313	19721	-1	-	1593
22536	22003	-3	-	534	Phage lysozyme R (EC 3.2.1.17)				21929	21396	-2	-	534	Phage lysozyme R (EC 3.2.1.17)				18893	18678	-2	-	216	Phage holin/antiholin component S													20201	19806	-2	-	396	Holliday junction resolvase / Crossover junction endodeoxyribonuclease rusA (EC 3.1.22.-)				21516	21310	-3	-	207
22844	22533	-2	-	312	Uncharacterized protein, YdfR family				22802	22251	-2	-	552	Uncharacterized protein, YdfR family				19312	19145	-1	-	168	hypothetical protein													20524	20198	-1	-	327	Phage protein similar to LexA				23428	21500	-1	-	1929
23064	22849	-3	-	216	Phage holin/antiholin component S				23022	22807	-3	-	216	Phage holin/antiholin component S				20119	19691	-1	-	429	TolA protein													21174	20521	-3	-	654	Phage DNA N-6-adenine methyltransferase				23906	23400	-2	-	507
									23055	23255	3	+	201	hypothetical protein				20261	20404	2	+	144	hypothetical protein													21662	21174	-2	-	489	Uncharacterized protein YfdN				24349	24489	1	+	141
									23991	23776	-3	-	216	Cold shock protein of CSP family => CspB/CspG/CspI (naming convention as in E.coli)				20617	20486	-1	-	132	hypothetical protein													22471	21665	-1	-	807	Phage DNA replication protein O				25159	24617	-1	-	543
									24304	24504	1	+	201	Cold shock protein of CSP family => CspF/CspH (naming convention as in E.coli)				20940	20653	-3	-	288	hypothetical protein													22692	22468	-3	-	225	FIG00638770: hypothetical protein				25805	25362	-2	-	444
									24609	24734	3	+	126	hypothetical protein				20946	21062	3	+	117	hypothetical protein													23837	22689	-2	-	1149	rha protein				25936	25802	-1	-	135
									25672	24920	-1	-	753	Phage antitermination protein Q				22215	21496	-3	-	720	Phage antitermination protein Q													24385	23834	-1	-	552	Uncharacterized protein YmfL				26517	25951	-3	-	567
									26675	25686	-2	-	990	Phage protein YdfU family				22688	22314	-2	-	375	Holliday junction resolvase / Crossover junction endodeoxyribonuclease rusA (EC 3.1.22.-)													24638	24378	-2	-	261	Phage DNA-binding protein				27324	26791	-3	-	534
									27525	26683	-3	-	843	Phage protein				23750	22701	-2	-	1050	Uncharacterized protein, YdfU family													24736	25428	1	+	693	Transcriptional regulator, Xre family				27449	27736	2	+	288
									27934	27545	-1	-	390	Holliday junction resolvase / Crossover junction endodeoxyribonuclease rusA (EC 3.1.22.-)				23833	24090	1	+	258	hypothetical protein													25950	25525	-3	-	426	hypothetical protein				27968	27741	-2	-	228
									28584	27931	-3	-	654	Phage DNA N-6-adenine methyltransferase				24348	24097	-3	-	252	Antitoxin Rem													26208	26570	3	+	363	Uncharacterized protein YfdP				28553	27996	-2	-	558
																		24526	24410	-1	-	117	hypothetical protein													26636	27460	2	+	825	Uncharacterized protein YfdQ				28772	28557	-2	-	216
																		24777	24565	-3	-	213	host killer protein													27589	28125	1	+	537	COG1896: Predicted hydrolases of HD superfamily				29271	29146	-3	-	126
																		21193	21120	-1	-	74	tRNA-Arg-TCT													29697	28564	-3	-	1134	hypothetical protein				31241	29268	-2	-	1974
																		21352	21280	-1	-	73	tRNA-Met-CAT													31091	29856	-2	-	1236	Integrase				31546	31433	-1	-	114
																																				32154	31477	-3	-	678	Pyrimidine 5&#39;-nucleotidase YjjG (EC 3.1.3.5)				31968	31762	-3	-	207
																																				32615	32169	-2	-	447	Ribosomal-protein-S18p-alanine acetyltransferase (EC 2.3.1.128)				32375	32106	-2	-	270
																																				32997	32584	-3	-	414	DNA polymerase III psi subunit (EC 2.7.7.7)				33169	32387	-1	-	783
																																				33100	34131	1	+	1032	16S rRNA (guanine(1207)-N(2))-methyltransferase (EC 2.1.1.172)				34787	33729	-2	-	1059
																																				35035	34760	-1	-	276	Putative inner membrane protein				35135	34938	-2	-	198
																																				35137	35925	1	+	789	Ferric reductase (1.6.99.14)				35347	35231	-1	-	117
																																				36640	35963	-1	-	678	Transcriptional activator protein bglJ				35731	35351	-1	-	381
																																				37323	36598	-3	-	726	Putative regulatory protein				36738	35749	-3	-	990
																																				37888	38712	1	+	825	FIG023911: putative membrane protein				37543	36746	-1	-	798
																																				38703	39176	3	+	474	FIG001826: putative inner membrane protein				37952	37563	-2	-	390
																																				39283	39822	1	+	540	Primosomal protein I				38275	37949	-1	-	327
																																				39825	40562	3	+	738	DNA replication helicase loader DnaC/DnaI				38925	38272	-3	-	654
																																				40614	41105	3	+	492	Putative glycoprotein/receptor				39413	38925	-2	-	489
																																				41359	43650	1	+	2292	Phosphatidylglycerol--membrane-oligosaccharide glycerophosphotransferase (EC 2.7.8.20)				40408	39416	-1	-	993
																																				16826	16753	-2	-	74	tRNA-Arg-TCT				40629	40405	-3	-	225
																																				16916	16843	-2	-	74	tRNA-Arg-TCG				41483	40626	-2	-	858
																																				34399	34482	1	+	84	tRNA-Leu-CAG				42334	41480	-1	-	855
																																				34514	34597	2	+	84	tRNA-Leu-CAG				42485	42306	-2	-	180
																																				34635	34718	3	+	84	tRNA-Leu-CAG				43182	42631	-3	-	552
																																													43435	43175	-1	-	261
																																													43533	44225	3	+	693
																																													44948	45310	2	+	363
																																													45376	46200	1	+	825
																																													46329	46865	3	+	537
																																													46856	47734	2	+	879
																																													47731	47934	1	+	204
																																													47927	48166	2	+	240
																																													48163	48474	1	+	312
																																													48474	49016	3	+	543
																																													49041	49325	3	+	285
																																													49907	49359	-2	-	549
																																													50403	49930	-3	-	474
																																													33513	33440	-3	-	74
																																													33603	33530	-3	-	74
																																													33688	33616	-1	-	73
NC_019706_I	13634 bp								NC_019706_II	14580 bp								NC_019706_III	16197 bp								NC_019706_IV	16552 bp
Start	Stop	Frame	Strand	Length (bp)	Function				Start	Stop	Frame	Strand	Length (bp)	Function				Start	Stop	Frame	Strand	Length (bp)	Function				Start	Stop	Frame	Strand	Length (bp)	Function
1	615	1	+	615	Phage Rha protein				1	513	1	+	513	Phage lysozyme R (EC 3.2.1.17)				579	1	-3	-	579	Phage tail tip, assembly protein L				249	1	-3	-	249	Phage tail tip, assembly protein K
1010	708	-2	-	303	hypothetical protein				784	1353	1	+	570	Phage antirepressor protein				908	579	-2	-	330	Phage tail tip, assembly protein M				958	260	-1	-	699	Phage tail tip, assembly protein L
1066	1542	1	+	477	hypothetical protein				1353	1499	3	+	147	hypothetical protein				3550	905	-1	-	2646	Phage tail, tail length tape-measure protein H				1287	958	-3	-	330	Phage tail tip, assembly protein M
1539	3662	3	+	2124	Phage head, terminase DNA packaging protein A				1507	1974	1	+	468	Phage endopeptidase Rz				3902	3594	-2	-	309	Phage tail, component T				3896	1284	-2	-	2613	Phage tail, tail length tape-measure protein H
3635	3871	2	+	237	hypothetical protein				2395	2069	-1	-	327	hypothetical protein				4351	3929	-1	-	423	Phage tail, component G				4290	3886	-3	-	405	Phage tail, component T
3871	5373	1	+	1503	Phage head, portal protein B				2428	2904	1	+	477	hypothetical protein				5117	4365	-2	-	753	Phage tail, major tail protein V				4748	4317	-2	-	432	Phage tail, component G
5387	7342	2	+	1956	Phage head, head-tail preconnector protease C / Phage head, scaffolding domain Nu3				2901	5024	3	+	2124	Phage head, terminase DNA packaging protein A				5523	5125	-3	-	399	Phage tail, component U				5517	4768	-3	-	750	Phage tail, major tail protein V
7430	7756	2	+	327	putative membrane protein				4997	5233	2	+	237	hypothetical protein				6159	5536	-3	-	624	Phage tail, component Z				5923	5525	-1	-	399	Phage tail, component U
7749	8030	3	+	282	hypothetical protein				5233	6735	1	+	1503	Phage head, portal protein B				6443	6162	-2	-	282	hypothetical protein				6559	5936	-1	-	624	Phage tail, component Z
8033	8656	2	+	624	Phage tail, component Z				6725	8704	2	+	1980	Phage head, head-tail preconnector protease C / Phage head, scaffolding domain Nu3				6762	6436	-3	-	327	putative membrane protein				6843	6562	-3	-	282	hypothetical protein
8669	9067	2	+	399	Phage tail, component U				8792	9118	2	+	327	putative membrane protein				8805	6850	-3	-	1956	Phage head, head-tail preconnector protease C / Phage head, scaffolding domain Nu3				7162	6836	-1	-	327	putative membrane protein
9075	9824	3	+	750	Phage tail, major tail protein V				9111	9392	3	+	282	hypothetical protein				10321	8819	-1	-	1503	Phage head, portal protein B				9205	7250	-1	-	1956	Phage head, head-tail preconnector protease C / Phage head, scaffolding domain Nu3
9844	10275	1	+	432	Phage tail, component G				9395	10018	2	+	624	Phage tail, component Z				10557	10321	-3	-	237	hypothetical protein				10721	9219	-2	-	1503	Phage head, portal protein B
10302	10706	3	+	405	Phage tail, component T				10031	10429	2	+	399	Phage tail, component U				12653	10530	-2	-	2124	Phage head, terminase DNA packaging protein A				10957	10721	-1	-	237	hypothetical protein
10696	13308	1	+	2613	Phage tail, tail length tape-measure protein H				10437	11189	3	+	753	Phage tail, major tail protein V				13126	12650	-1	-	477	hypothetical protein				13053	10930	-3	-	2124	Phage head, terminase DNA packaging protein A
13305	13634	3	+	330	Phage tail tip, assembly protein M				11203	11625	1	+	423	Phage tail, component G				13373	13215	-2	-	159	FIG00641950: hypothetical protein				13526	13050	-2	-	477	hypothetical protein
									11652	11960	3	+	309	Phage tail, component T				14007	13540	-3	-	468	Phage endopeptidase Rz				13772	13623	-2	-	150	hypothetical protein
									12004	14580	1	+	2577	Phage tail, tail length tape-measure protein H				14161	14015	-1	-	147	hypothetical protein				14169	13945	-3	-	225	hypothetical protein
																		14331	14161	-3	-	171	Phage antirepressor protein				14660	14166	-2	-	495	Phage endopeptidase Rz
																		14731	14333	-1	-	399	Phage antirepressor protein				14775	14662	-3	-	114	hypothetical protein
																		15536	15003	-2	-	534	Phage lysozyme R (EC 3.2.1.17)				15529	14996	-1	-	534	Phage lysozyme R (EC 3.2.1.17)
																		15756	15541	-3	-	216	Phage holin #lysis protein S				15749	15534	-2	-	216	Phage holin #lysis protein S
																		16193	15834	-2	-	360	Phage head completion protein				16071	15826	-3	-	246	Phage head completion protein
																											16291	16112	-1	-	180	ORF B78
																											16552	16442	-1	-	111	hypothetical protein
NC_019488_I	37,529 bp								NC_019488_II	34490 bp
Start	Stop	Frame	Strand	Length (bp)	Function				Start	Stop	Frame	Strand	Length (bp)	Function
326	57	-2	-	270	hypothetical protein				247	92	-1	-	156	Phage protein Ogr
1414	383	-1	-	1032	Phage integrase				1501	401	-1	-	1101	Phage tail formation protein GpD
2947	1496	-1	-	1452	Phage protein				1983	1498	-3	-	486	Phage tail protein GpU
3511	2948	-1	-	564	Phage repressor protein cI				5060	1980	-2	-	3081	Phage tail length tape-measure protein GpT
3657	3860	3	+	204	Phage Cox (control of excision) protein				5169	5050	-3	-	120	Phage P2 GpE family protein
3924	4433	3	+	510	Phage activator protein cII				5486	5184	-2	-	303	Phage tail protein GpE
4441	4737	1	+	297	FIL protein				6056	5541	-2	-	516	Phage major tail tube protein GpFII
4855	5196	1	+	342	Phage replication protein GpB				7238	6066	-2	-	1173	Phage tail sheath monomer GpFI
5264	5497	2	+	234	Phage Orf80 protein				7805	7371	-2	-	435	hypothetical protein
5497	5724	1	+	228	Phage TraR/YbiI family protein				9535	7805	-1	-	1731	Phage tail fiber protein GpH
5721	6023	3	+	303	hypothetical protein				10137	9532	-3	-	606	Phage tail formation protein GpI
6020	6877	2	+	858	Phage DNA adenine methylase (EC 2.1.1.72)				11038	10130	-1	-	909	Phage baseplate assembly protein GpJ
6874	9288	1	+	2415	Phage replication protein GpA, endonuclease				11384	11025	-2	-	360	Phage baseplate assembly protein GpW
9441	9629	3	+	189	Phage protein				11959	11381	-1	-	579	Phage baseplate assembly protein GpV
9640	9873	1	+	234	DNA-damage-inducible protein I				13277	12036	-2	-	1242	hypothetical protein
10401	10066	-3	-	336	hypothetical protein				13788	13342	-3	-	447	Phage tail completion protein GpS
10966	11082	1	+	117	hypothetical protein				14212	13781	-1	-	432	Phage tail completion protein GpR
11108	12190	2	+	1083	hypothetical protein				14291	14175	-2	-	117	Phage lysis regulatory protein, LysC
13368	12325	-3	-	1044	Phage portal vertex protein GpQ				14736	14308	-3	-	429	Phage lysis regulatory protein, LysB
15134	13368	-2	-	1767	Phage terminase, ATPase subunit GpP				15110	14733	-2	-	378	Phage lysis regulatory protein, LysA
15278	15144	-2	-	135	FIG00640918: hypothetical protein				15624	15112	-3	-	513	Phage lysozyme R (EC 3.2.1.17)
15277	16110	1	+	834	Phage capsid scaffolding protein GpO				15820	15605	-1	-	216	Phage holin
16127	17185	2	+	1059	Phage major capsid protein GpN				16027	15824	-1	-	204	Phage tail protein GpX
17189	17839	2	+	651	Phage terminase, endonuclease subunit GpM				16491	16027	-3	-	465	Phage head completion-stabilization protein GpL
17935	18399	1	+	465	Phage head completion-stabilization protein GpL				17237	16587	-2	-	651	Phage terminase, endonuclease subunit GpM
18399	18602	3	+	204	Phage tail protein GpX				18299	17241	-2	-	1059	Phage major capsid protein GpN
18606	18821	3	+	216	Phage holin				19149	18316	-3	-	834	Phage capsid scaffolding protein GpO
18802	19314	1	+	513	Phage lysozyme R (EC 3.2.1.17)				19148	19282	2	+	135	FIG00640918: hypothetical protein
19316	19693	2	+	378	Phage lysis regulatory protein, LysA				19292	21058	2	+	1767	Phage terminase, ATPase subunit GpP
19690	20118	1	+	429	Phage lysis regulatory protein, LysB				21058	22101	1	+	1044	Phage portal vertex protein GpQ
20078	20251	2	+	174	Phage lysis regulatory protein, LysC				23318	22236	-2	-	1083	hypothetical protein
20214	20645	3	+	432	Phage tail completion protein GpR				23460	23344	-3	-	117	hypothetical protein
20638	21084	1	+	447	Phage tail completion protein GpS				24026	23907	-2	-	120	hypothetical protein
21149	22390	2	+	1242	hypothetical protein				24025	24360	1	+	336	hypothetical protein
22467	23045	3	+	579	Phage baseplate assembly protein GpV				24786	24553	-3	-	234	DNA-damage-inducible protein I
23042	23401	2	+	360	Phage baseplate assembly protein GpW				24985	24797	-1	-	189	Phage protein
23388	24296	3	+	909	Phage baseplate assembly protein GpJ				27552	25138	-3	-	2415	Phage replication protein GpA, endonuclease
24289	24894	1	+	606	Phage tail formation protein GpI				28406	27549	-2	-	858	Phage DNA adenine methylase (EC 2.1.1.72)
24891	26621	3	+	1731	Phage tail fiber protein GpH				28705	28403	-1	-	303	hypothetical protein
26621	27055	2	+	435	hypothetical protein				28929	28702	-3	-	228	Phage TraR/YbiI family protein
27188	28360	2	+	1173	Phage tail sheath monomer GpFI				29162	28929	-2	-	234	Phage Orf80 protein
28370	28885	2	+	516	Phage major tail tube protein GpFII				29571	29230	-3	-	342	Phage replication protein GpB
28940	29242	2	+	303	Phage tail protein GpE				29985	29689	-3	-	297	FIL protein
29257	29376	1	+	120	Phage P2 GpE family protein				30502	29993	-1	-	510	Phage activator protein cII
29366	32446	2	+	3081	Phage tail length tape-measure protein GpT				30769	30566	-1	-	204	Phage Cox (control of excision) protein
32443	32928	1	+	486	Phage tail protein GpU				30915	31478	3	+	564	Phage repressor protein cI
32925	34025	3	+	1101	Phage tail formation protein GpD				31479	32930	3	+	1452	Phage protein
34179	34334	3	+	156	Phage protein Ogr				33012	34043	3	+	1032	Phage integrase
36255	34570	-3	-	1686	Putative transport protein YbjL				34100	34369	2	+	270	hypothetical protein
36525	36902	3	+	378	Inner membrane protein YbjM
37189	36932	-1	-	258	Glutaredoxin 1
37403	37528	2	+	126	Uncharacterized protein YbjC
NC_019445_I	45929 bp								NC_019445_II	45929 bp								NC_019445_III	44235 bp
Start	Stop	Frame	Strand	Length (bp)	Function				Start	Stop	Frame	Strand	Length (bp)	Function				Start	Stop	Frame	Strand	Length (bp)	Function
153	1	-3	-	153	Putative uncharacterized protein YoeF				70	1536	1	+	1467	Inosine-5&#39;-monophosphate dehydrogenase (EC 1.1.1.205) / CBS domain				70	1536	1	+	1467	Inosine-5&#39;-monophosphate dehydrogenase (EC 1.1.1.205) / CBS domain
189	362	3	+	174	Uncharacterized protein YfgG				1605	3182	3	+	1578	GMP synthase [glutamine-hydrolyzing], amidotransferase subunit (EC 6.3.5.2) / GMP synthase [glutamine-hydrolyzing], ATP pyrophosphatase subunit (EC 6.3.5.2)				1605	3182	3	+	1578	GMP synthase [glutamine-hydrolyzing], amidotransferase subunit (EC 6.3.5.2) / GMP synthase [glutamine-hydrolyzing], ATP pyrophosphatase subunit (EC 6.3.5.2)
424	570	1	+	147	hypothetical protein				3375	4631	3	+	1257	Phage integrase				3375	4625	3	+	1251	Phage integrase
676	1191	1	+	516	Uncharacterized lipoprotein YfgH				5293	4634	-1	-	660	Phage serine/threonine protein phosphatase NinI (EC 3.1.3.16)				4823	4629	-2	-	195	Phage protein
1207	1746	1	+	540	Uncharacterized protein YfgI				5940	5290	-3	-	651	Adenine DNA methyltransferase, phage-associated				5470	4820	-1	-	651	Adenine DNA methyltransferase, phage-associated
2429	1941	-2	-	489	Phage endopeptidase (EC 3.4.-.-) Rz				6232	5933	-1	-	300	Phage protein				5762	5463	-2	-	300	Phage protein
3055	2426	-1	-	630	Phage endolysin				6345	6229	-3	-	117	Phage protein				5875	5759	-1	-	117	Phage protein
3338	3045	-2	-	294	Phage holin				6590	6342	-2	-	249	Transcriptional regulator in PFGI-1-like cluster				6120	5872	-3	-	249	Transcriptional regulator in PFGI-1-like cluster
3729	3325	-3	-	405	Phage protein				7581	6640	-3	-	942	RecT protein				7051	6170	-1	-	882	RecT protein
3893	4921	2	+	1029	hypothetical protein				8399	7578	-2	-	822	RecT protein				7869	7048	-3	-	822	RecT protein
7205	4962	-2	-	2244	Phage tail fiber				8695	8396	-1	-	300	36				8165	7866	-2	-	300	36
7401	7658	3	+	258	FIG00638263: hypothetical protein				8850	8698	-3	-	153	Phage protein				8320	8168	-1	-	153	Phage protein
7974	8684	3	+	711	Phage protein				9588	9004	-3	-	585	putative repressor protein				9058	8474	-1	-	585	putative repressor protein
8987	9532	2	+	546	hypothetical protein				9743	9973	2	+	231	FIG00642684: hypothetical protein				9213	9443	3	+	231	FIG00642684: hypothetical protein
10324	9668	-1	-	657	Phage antirepressor protein				10124	10324	2	+	201	FIG00640815: hypothetical protein				9593	9793	2	+	201	FIG00640815: hypothetical protein
10758	11162	3	+	405	Phage antirepressor protein				10340	11155	2	+	816	Primosomal protein I				9809	10648	2	+	840	Primosomal protein I
11223	11750	3	+	528	hypothetical protein				11152	11937	1	+	786	Phage DNA replication protein P				10645	11430	1	+	786	Phage DNA replication protein P
14795	11772	-2	-	3024	hypothetical protein				12055	12399	1	+	345	Helicase subunit of the DNA excision repair complex				11548	11892	1	+	345	Helicase subunit of the DNA excision repair complex
17503	14795	-1	-	2709	Bacteriophage structural protein P5				12461	13081	2	+	621	Phage eae protein				11954	12937	2	+	984	Phage eae protein
18078	17503	-3	-	576	Phage protein				13078	13794	1	+	717	Phage ea22 protein				12937	13221	1	+	285	FIG00641909: hypothetical protein
18542	18078	-2	-	465	Bacteriophage FIG00949329: hypothetical protein				13796	13987	2	+	192	hypothetical protein				13214	13495	2	+	282	Phage protein
20755	18542	-1	-	2214	Bacteriophage FIG00948527: hypothetical protein				13990	14613	1	+	624	Phage EaA protein				13488	13826	3	+	339	FIG00640949: hypothetical protein
21013	20786	-1	-	228	Bacteriophage FIG00948527: hypothetical protein				14610	15158	3	+	549	Phage ea22 protein				13867	14541	1	+	675	Phage terminase, small subunit
21618	21013	-3	-	606	Bacteriophage FIG00948992: hypothetical protein				15158	15526	2	+	369	Phage NinX				14538	16013	3	+	1476	Phage terminase, large subunit
21941	21618	-2	-	324	FIG00639781: hypothetical protein				15519	15857	3	+	339	FIG00640949: hypothetical protein				16436	16104	-2	-	333	hypothetical protein
22327	21992	-1	-	336	hypothetical protein				15898	16572	1	+	675	Phage terminase, small subunit				16794	17156	3	+	363	hypothetical protein
22775	22338	-2	-	438	hypothetical protein				16569	18044	3	+	1476	Phage terminase, large subunit				17283	17489	3	+	207	Bacteriophage FIG00606311: hypothetical protein
23813	22827	-2	-	987	Bacteriophage FIG00465642: hypothetical protein				18509	18135	-2	-	375	gene 66 protein				17504	19183	2	+	1680	Phage collar, head-to-tail connector protein
24523	23828	-1	-	696	Putative endoprotease STM2005				18526	18777	1	+	252	hypothetical protein				19180	19476	1	+	297	Bacteriophage FIG00603330: hypothetical protein
24822	24526	-3	-	297	Bacteriophage FIG00603330: hypothetical protein				19211	19417	2	+	207	Bacteriophage FIG00606311: hypothetical protein				19479	20174	3	+	696	Phage-associated protease
26498	24819	-2	-	1680	Phage collar, head-to-tail connector protein				19432	21111	1	+	1680	Phage collar, head-to-tail connector protein				20189	21175	2	+	987	Bacteriophage FIG00465642: hypothetical protein
26719	26513	-1	-	207	Bacteriophage FIG00606311: hypothetical protein				21108	21404	3	+	297	Bacteriophage FIG00603330: hypothetical protein				21227	21664	2	+	438	hypothetical protein
27404	27153	-2	-	252	hypothetical protein				21407	22102	2	+	696	Putative endoprotease STM2005				21675	22010	3	+	336	hypothetical protein
27421	27795	1	+	375	gene 66 protein				22117	23103	1	+	987	Bacteriophage FIG00465642: hypothetical protein				22061	22384	2	+	324	FIG00639781: hypothetical protein
29361	27886	-3	-	1476	Phage terminase, large subunit				23155	23592	1	+	438	hypothetical protein				22384	22989	1	+	606	Bacteriophage FIG00948992: hypothetical protein
30032	29358	-2	-	675	Phage terminase, small subunit				23603	23938	2	+	336	hypothetical protein				22989	25460	3	+	2472	Bacteriophage FIG00948527: hypothetical protein
30411	30073	-3	-	339	FIG00640949: hypothetical protein				23989	24312	1	+	324	FIG00639781: hypothetical protein				25460	25924	2	+	465	Bacteriophage FIG00949329: hypothetical protein
30772	30404	-1	-	369	Phage NinX				24312	24917	3	+	606	Bacteriophage FIG00948992: hypothetical protein				25924	26499	1	+	576	Phage protein
31320	30772	-3	-	549	Phage ea22 protein				24917	25144	2	+	228	Bacteriophage FIG00948527: hypothetical protein				26499	29207	3	+	2709	Bacteriophage structural protein P5
31940	31317	-2	-	624	Phage EaA protein				25175	27388	2	+	2214	Bacteriophage FIG00948527: hypothetical protein				29207	32227	2	+	3021	hypothetical protein
32134	31943	-1	-	192	hypothetical protein				27388	27852	1	+	465	Bacteriophage FIG00949329: hypothetical protein				32776	32249	-1	-	528	hypothetical protein
32852	32136	-2	-	717	Phage ea22 protein				27852	28427	3	+	576	Phage protein				33055	32837	-1	-	219	Phage antirepressor protein
33469	32849	-1	-	621	Phage eae protein				28427	31135	2	+	2709	Bacteriophage structural protein P5				33410	33291	-2	-	120	hypothetical protein
33875	33531	-2	-	345	Helicase subunit of the DNA excision repair complex				31135	34158	1	+	3024	hypothetical protein				33665	34357	2	+	693	Phage protein
34778	33993	-2	-	786	Phage DNA replication protein P				34707	34180	-3	-	528	hypothetical protein				34592	34431	-2	-	162	hypothetical protein
35590	34775	-1	-	816	Primosomal protein I				35172	34768	-3	-	405	Phage antirepressor protein				35186	34674	-2	-	513	hypothetical protein
35806	35606	-1	-	201	FIG00640815: hypothetical protein				35606	36262	2	+	657	Phage antirepressor protein				35499	35173	-3	-	327	hypothetical protein
36187	35957	-1	-	231	FIG00642684: hypothetical protein				36943	36398	-1	-	546	hypothetical protein				36285	35629	-3	-	657	Phage antirepressor protein
36342	36926	3	+	585	putative repressor protein				37956	37246	-3	-	711	Phage protein				36983	36603	-2	-	381	FIG00638263: hypothetical protein
37080	37232	3	+	153	Phage protein				38529	38272	-3	-	258	FIG00638263: hypothetical protein				37056	40175	3	+	3120	Bacteriophage eliminase
37235	37534	2	+	300	36				38725	40968	1	+	2244	Phage tail fiber				40482	40886	3	+	405	Phage protein
37531	38352	1	+	822	RecT protein				42037	41009	-1	-	1029	hypothetical protein				40873	41181	1	+	309	Phage holin
38349	39290	3	+	942	RecT protein				42201	42605	3	+	405	Phage protein				41171	41800	2	+	630	Phage endolysin
39340	39588	1	+	249	Transcriptional regulator in PFGI-1-like cluster				42592	42885	1	+	294	Phage holin				41797	42294	1	+	498	Phage endopeptidase (EC 3.4.-.-) Rz
39585	39701	3	+	117	Phage protein				42875	43504	2	+	630	Phage endolysin				43029	42490	-3	-	540	Uncharacterized protein YfgI
39698	39997	2	+	300	Phage protein				43501	43989	1	+	489	Phage endopeptidase (EC 3.4.-.-) Rz				43560	43045	-3	-	516	Uncharacterized lipoprotein YfgH
[truncated: 1,167 more rows]
[truncated: 73 more columns]

## Sheet: Table S3
Table S3. Spacers in the bacterial strains used in this study. Spacers were identified using CRISPRFinder.
Strain	Spacers	Cas-associated? (y/n)	Hits to identified prophages	# of Cas genes
S01	GGCGGTCGTAATTTCAGCGGAGAACGTCGTGAAGGTGGTCGTGGCGATGGTCGTC	n	n	0
S01	ACGACGTCCGCCCGGAGGCGCTGCGACGTTTT	n	n	0
S01	TGCCAGCGGGGATAAACCGTGCCCTTTCCGCCGACTCACCGACGCGCCCGG	n	n	0
S01	GAGTTTATTTCCCATCCCTAACAGCCGGTTAA	n	n	0
S01	GCTTACGAAGTTCTTTACCTGTACTTGGCGCA	n	n	0
S01	ACGTGGCGCGGGATCATACCGTGGGATAAAAC	n	n	0
S01	CTGCTGGGTGTCGTCAGTTATTTTATCCAGCA	n	n	0
S01	CGTTAAACGTTCCGTAAGCGCAAAGGCTAGTA	n	n	0
S01	CGCCCTAACGGATTAGGTAGTAACCTGAAACAGG	n	n	0
S02	TTTGCCGATCCCCTTCCAGACCACCCTTTACA	y (General Class 1)	n	8
S02	TGCAGAGTTGTATCTTACCCTGTTTACGTTTC	y (General Class 1)	n	8
S02	CTCCAGCGCTCGAATTTATTTGAGGCCACCAC	y (General Class 1)	n	8
S02	TTTTGATACGTAGTATTCATTACGCCTCCTAG	y (General Class 1)	n	8
S02	GCGAGGTCAATAAAAAATGGTGTGGCTTTACC	y (General Class 1)	n	8
S02	CCGGCATCAGCGCCGATCCGTTCATAGTGCCC	y (General Class 1)	n	8
S02	AACAGGAACAGGAAAAAAAAGATTTGTCCGGT	y (General Class 1)	n	8
S02	CAGATCCTCAACGGTCAGGCTGTTTAGTTCCT	y (General Class 1)	n	8
S02	CGGAGGATGGAATATTTCCGAGGCTGGCGATT	y (General Class 1)	n	8
S02	ATGCCGGAACGCTGATGGCGTTTGACATGAGC	y (General Class 1)	n	8
S02	AATTATTTCTGTGGCTGGGGTTTCGATTCGAT	y (General Class 1)	n	8
S02	TGACGCTGGTCTATACCGGCAACGAACGCGAC	y (General Class 1)	n	8
S02	TTGACGGTGACGTCAGTGCCGAAGGCGAAATA	y (General Class 1)	n	8
S02	CCAGCTTACGCTATTTACGACGTTATTGAGCA	y (General Class 1)	n	8
S02	AAACGAAAGAGGCTATGCGGTTGTTTATCGGT	y (General Class 1)	n	8
S02	CCCCGATAGAGACGCTTCTGTAGTCACTGGCA	y (General Class 1)	n	8
S02	GTGAGTTCGGTTTTAATTTCGTCGCTAAGCTGC	y (General Class 1)	n	8
S02	CGTCACTTTCTGACATTTTATTCAGTTCGTTA	y (General Class 1)	n	8
S02	TCATTTCTGGACGGGGCTGTGTGACGAATACG	y (General Class 1)	n	8
S02	TGTCCAATTAACCCAAACTTTGCGCGCTTAAT	y (General Class 1)	n	8
S02	GGATATGTGAAGTTCAGGTAGCCCATTACGCA	y (General Class 1)	n	8
S02	TTGATCGAGAGTGCGAAGAGGCAGAACGGGCA	y (General Class 1)	n	8
S02	CAGGTTATGCGCAAAAATTAATTCATATTATA	y (General Class 1)	n	8
S02	GACGAGTTCTGGAAATGGTTAGCTGATAAAGA	y (General Class 1)	n	8
S02	CGTTCATCGGCAGCGTCACGCAATATGAAGAT	y (General Class 1)	n	8
S02	TGAGCAACGACAGTAAATAATTTTTCGTGCTG	y (General Class 1)	n	8
S02	CCAGTGGGCGTAGCCAGCTCATCGCTATTTTGC	y (General Class 1)	n	8
S02	CGTTGCGGATTATCGTTAAGACTGAAGGAAGT	y (General Class 1)	n	8
S02	TTGCAGGGCGATATTGTTGTTGGTGAATGGGA	y (General Class 1)	n	8
S02	CGTCGCGGAAAATTTCGCATTGACGATAAAGA	y (General Class 1)	n	8
S02	TTACGTGTTTATTCATCTGTTGCATTAGATTC	y (General Class 1)	n	8
S02	GAGGCGTACAGGCTGTTAGATGAGAAATTACC	y (General Class 1)	n	8
S02	ACGCCCCGAATGTGTTTGCCTCGCCCGCTGCC	y (General Class 1)	n	8
S02	TGGATTATCTGTATTTTACGGAAGTGGGCGCG	y (General Class 1)	n	8
S02	GTCGTTCATCAGGCACTACCGGCACTTTCTGG	y (General Class 1)	n	8
S02	ATATTCGCCGCTTTCCATTTACCGAACGTAAC	y (General Class 1)	n	8
S02	CCACGTTCGGCGATGTTGGCCCCATCGGTCCA	y (General Class 1)	n	8
S02	AAACGGTAGTGTTTTAAAACCGTTTCGAGGTGC	y (General Class 1)	n	8
S02	AGCCGTTTCCGCTAAATACCCCCGCAGTGATT	y (General Class 1)	n	8
S02	TTCTTGAATATGATTGCGGGTATATGTGGATA	y (General Class 1)	n	8
S02	TCTGGTTATAACATCGCAGCAAAATCAAAAGA	y (General Class 1)	n	8
S02	GCACTATTTCGAATGTCTCGACGCCAGATTTA	y (General Class 1)	n	8
S02	AACGAATTGAGACTATTAGAGATTATTCGCCT	y (General Class 1)	n	8
S02	GCAACCCATTAATTAACTAAGCAGTAATAAAC	y (General Class 1)	n	8
S02	TGACGAGGTGCGAGCGATGGTATCAAGGCCTA	y (General Class 1)	n	8
S02	GGTTAACCAGGGGTTTTTCCCCACTATTTCGC	y (General Class 1)	n	8
S02	AGGGGCGTTCCGCAGTCGACAAGGGCTGAAAA	y (General Class 1)	n	8
S02	GGCGGTCGTAATTTCAGCGGCGAACGTCGTGAAGGTGGTCGTGGTGATGGTCGTC	y (General Class 1)	n	1
S03	TACTTCAAAGCCGCGCCATTGCTGGGTTTGTTG	n	n	0
S03	CCTGTTTCAGGTTACTACCTAATCCGTTAAGGCG	n	n	0
S03	GTTACCGTTGGCGTAACGCTGAATTGTTGGTA	n	n	0
S03	ACGGCAACGGATGCGACCGCCAACGCGATCCC	n	n	0
S03	CTGAGAGGAACCAGGGAAAGATGTTTTGGGAT	n	n	0
S03	TGCCTGAAACTTTCCATGAACTGGCTGTAACG	n	n	0
S03	AATTATTCCCTCCCATGCACCCTGTTCTCACC	n	n	0
S03	CCCTTCGCTCTCGATCCAGTGCTGCGCATGAG	n	n	0
S03	CCAATTCAATCCCTTGTTGACCTTAGTAAATC	n	n	0
S03	TCACGCATCGCCTGTTGCGCGCCCTCATACGC	n	n	0
S03	GGGGCTTGATTGCCTAAACAAACTTTTCTGGG	n	n	0
S04	CAACAAACCCAGCAATGGCGCGGCTTTGAAGTA	n	n	0
S04	CCCAGAAAAGTTTGTTTAGGCAATCAAGCCCC	n	n	0
S04	GCGTATGAGGGCGCGCAACAGGCGATGCGTGA	n	n	0
S04	GATTTACTAAGGTCAACAAGGGATTGAATTGG	n	n	0
S04	CTCATGCGCAGCACTGGATCGAGAGCGAAGGG	n	n	0
S04	GGTGAGAACAGGGTGCATGGGAGGGAATAATT	n	n	0
S04	CGTTACAGCCAGTTCATGGAAAGTTTCAGGCA	n	n	0
S04	ATCCCAAAACATCTTTCCCTGGTTCCTCTCAG	n	n	0
S04	GGGATCGCGTTGGCGGTCGCATCCGTTGCCGT	n	n	0
S04	TACCAACAATTCAGCGTTACGCCAACGGTAAC	n	n	0
S04	CGCCTTAACGGATTAGGTAGTAACCTGAAACAGG	n	n	0
S05	GGCGGTCGTAATTTCAGCGGCGAACGTCGTGAAGGTGGTCGTGGTGATGGTCGTC	n	n	0
S05	TCAAATTCTCTAAGGTGGGACGCTGTAACCCTCGCCAGCTCTGCGTGTACCACT	n	n	0
S05	TTATCCCAATATATTTCGCTATCAGTTACATC	y (General Class 1)	n	8
S05	GGCTTTGGTGAAGATTTCTGATTTGGTCATTT	y (General Class 1)	n	8
S05	GATCGGGTGGTGCCGGTGGGCCATGTGGCGCT	y (General Class 1)	n	8
S05	GCAGCGGTTGAGTAACTCCTCGTCCACGTCGA	y (General Class 1)	n	8
S05	CTCCAGCGCTCGAATTTATTTGAGGCCACCAC	y (General Class 1)	n	8
S05	TTTTGATACGTAGTATTCATTACGCCTCCTAG	y (General Class 1)	n	8
S05	GCGAGGTCAATAAAAAATGGTGTGGCTTTACC	y (General Class 1)	n	8
S05	CCGGCATCAGCGCCGATCCGTTCATAGTGCCC	y (General Class 1)	n	8
S05	AACAGGAACAGGAAAAAAAAGATTTGTCCGGT	y (General Class 1)	n	8
S05	CAGATCCTCAACGGTCAGGCTGTTTAGTTCCT	y (General Class 1)	n	8
S05	CGGAGGATGGAATATTTCCGAGGCTGGCGATT	y (General Class 1)	n	8
S05	ATGCCGGAACGCTGATGGCGTTTGACATGAGC	y (General Class 1)	n	8
S05	AATTATTTCTGTGGCTGGGGTTTCGATTCGAT	y (General Class 1)	n	8
S05	TGACGCTGGTCTATACCGGCAACGAACGCGAC	y (General Class 1)	n	8
S05	TTGACGGTGACGTCAGTGCCGAAGGCGAAATA	y (General Class 1)	n	8
S05	CCAGCTTACGCTATTTACGACGTTATTGAGCA	y (General Class 1)	n	8
S05	AAACGAAAGAGGCTATGCGGTTGTTTATCGGT	y (General Class 1)	n	8
S05	CCCCGATAGAGACGCTTCTGTAGTCACTGGCA	y (General Class 1)	n	8
S05	GTGAGTTCGGTTTTAATTTCGTCGCTAAGCTGC	y (General Class 1)	n	8
S05	CAGGTTATGCGCAAAAATTAATTCATATTATA	y (General Class 1)	n	8
S05	GACGAGTTCTGGAAATGGTTAGCTGATAAAGA	y (General Class 1)	n	8
S05	CGTTCATCGGCAGCGTCACGCAATATGAAGAT	y (General Class 1)	n	8
S05	TGAGCAACGACAGTAAATAATTTTTCGTGCTG	y (General Class 1)	n	8
S05	CCAGTGGGCGTAGCCAGCTCATCGCTATTTTGC	y (General Class 1)	n	8
S05	CGTTGCGGATTATCGTTAAGACTGAAGGAAGT	y (General Class 1)	n	8
S05	TTGCAGGGCGATATTGTTGTTGGTGAATGGGA	y (General Class 1)	n	8
S05	CGTCGCGGAAAATTTCGCATTGACGATAAAGA	y (General Class 1)	n	8
S05	TTACGTGTTTATTCATCTGTTGCATTAGATTC	y (General Class 1)	n	8
S05	GAGGCGTACAGGCTGTTAGATGAGAAATTACC	y (General Class 1)	n	8
S05	AAACGGTAGTGTTTTAAAACCGTTTCGAGGTGC	y (General Class 1)	n	8
S05	GCACTATTTCGAATGTCTCGACGCCAGATTTA	y (General Class 1)	n	8
S05	AACGAATTGAGACTATTAGAGATTATTCGCCT	y (General Class 1)	n	8
S05	GCAACCCATTAATTAACTAAGCAGTAATAAAC	y (General Class 1)	n	8
S05	TGACGAGGTGCGAGCGATGGTATCAAGGCCTA	y (General Class 1)	n	8
S05	GGTTAACCAGGGGTTTTTCCCCACTATTTCGC	y (General Class 1)	n	8
S05	AGGGGCGTTCCGCAGTCGACAAGGGCTGAAAA	y (General Class 1)	n	8
S05	CTTCCGTTGGGACCGTGGTCCCATCTTCATGGGTAC	n	n	0
S06	TTATCCCAATATATTTCGCTATCAGTTACATC	y (General Class 1)	n	8
S06	GGCTTTGGTGAAGATTTCTGATTTGGTCATTT	y (General Class 1)	n	8
S06	GATCGGGTGGTGCCGGTGGGCCATGTGGCGCT	y (General Class 1)	n	8
S06	GCAGCGGTTGAGTAACTCCTCGTCCACGTCGA	y (General Class 1)	n	8
S06	CTCCAGCGCTCGAATTTATTTGAGGCCACCAC	y (General Class 1)	n	8
S06	TTTTGATACGTAGTATTCATTACGCCTCCTAG	y (General Class 1)	n	8
S06	GCGAGGTCAATAAAAAATGGTGTGGCTTTACC	y (General Class 1)	n	8
S06	CCGGCATCAGCGCCGATCCGTTCATAGTGCCC	y (General Class 1)	n	8
S06	AACAGGAACAGGAAAAAAAAGATTTGTCCGGT	y (General Class 1)	n	8
S06	CAGATCCTCAACGGTCAGGCTGTTTAGTTCCT	y (General Class 1)	n	8
S06	CGGAGGATGGAATATTTCCGAGGCTGGCGATT	y (General Class 1)	n	8
S06	ATGCCGGAACGCTGATGGCGTTTGACATGAGC	y (General Class 1)	n	8
S06	AATTATTTCTGTGGCTGGGGTTTCGATTCGAT	y (General Class 1)	n	8
S06	TGACGCTGGTCTATACCGGCAACGAACGCGAC	y (General Class 1)	n	8
S06	TTGACGGTGACGTCAGTGCCGAAGGCGAAATA	y (General Class 1)	n	8
S06	CCAGCTTACGCTATTTACGACGTTATTGAGCA	y (General Class 1)	n	8
S06	AAACGAAAGAGGCTATGCGGTTGTTTATCGGT	y (General Class 1)	n	8
S06	CCCCGATAGAGACGCTTCTGTAGTCACTGGCA	y (General Class 1)	n	8
S06	GTGAGTTCGGTTTTAATTTCGTCGCTAAGCTGC	y (General Class 1)	n	8
S06	CAGGTTATGCGCAAAAATTAATTCATATTATA	y (General Class 1)	n	8
S06	GACGAGTTCTGGAAATGGTTAGCTGATAAAGA	y (General Class 1)	n	8
S06	CGTTCATCGGCAGCGTCACGCAATATGAAGAT	y (General Class 1)	n	8
S06	TGAGCAACGACAGTAAATAATTTTTCGTGCTG	y (General Class 1)	n	8
S06	CCAGTGGGCGTAGCCAGCTCATCGCTATTTTGC	y (General Class 1)	n	8
S06	CGTTGCGGATTATCGTTAAGACTGAAGGAAGT	y (General Class 1)	n	8
S06	TTGCAGGGCGATATTGTTGTTGGTGAATGGGA	y (General Class 1)	n	8
S06	CGTCGCGGAAAATTTCGCATTGACGATAAAGA	y (General Class 1)	n	8
S06	TTACGTGTTTATTCATCTGTTGCATTAGATTC	y (General Class 1)	n	8
S06	GAGGCGTACAGGCTGTTAGATGAGAAATTACC	y (General Class 1)	n	8
S06	AAACGGTAGTGTTTTAAAACCGTTTCGAGGTGC	y (General Class 1)	n	8
S06	GCACTATTTCGAATGTCTCGACGCCAGATTTA	y (General Class 1)	n	8
S06	AACGAATTGAGACTATTAGAGATTATTCGCCT	y (General Class 1)	n	8
S06	GCAACCCATTAATTAACTAAGCAGTAATAAAC	y (General Class 1)	n	8
S06	TGACGAGGTGCGAGCGATGGTATCAAGGCCTA	y (General Class 1)	n	8
S06	GGTTAACCAGGGGTTTTTCCCCACTATTTCGC	y (General Class 1)	n	8
S06	AGGGGCGTTCCGCAGTCGACAAGGGCTGAAAA	y (General Class 1)	n	8
S06	TCAAATTCTCTAAGGTGGGACGCTGTAACCCTCGCCAGCTCTGCGTGTACCACT	n	n	0
S06	GGCGGTCGTAATTTCAGCGGCGAACGTCGTGAAGGTGGTCGTGGTGATGGTCGTC	y (General Class 1)	n	1
S06	CTTCCGTTGGGACCGTGGTCCCATCTTCATGGGTAC	n	n	0
S07	GGGCACGCGGAGGTCTACGGCGAATATATTTA	y (General Class 1)	n	8
S07	GCGCTGCTTTCCTGAAGAGTGCCCATGCCAAA	y (General Class 1)	n	8
S07	ACTCATTAACTCCCAGTTCATGCCGTGATCAC	y (General Class 1)	n	8
S07	CGATCTTCTCTTTTGAAAACCACTGTTGGGAT	y (General Class 1)	n	8
S07	GCAGTAACGGGAAATCCAGTGGCGGCAGTATT	y (General Class 1)	n	8
S07	GCCACCGGTGCGGCATACAGTGGGATCAATAT	y (General Class 1)	n	8
S07	ACAAGGATATTCTCGTCTACGTTATCCAGTTC	y (General Class 1)	n	8
S07	GCCGACGCCATCCGGATAGCGCTGTCAGCTGC	y (General Class 1)	n	8
S07	ATTGCGGCAGAGGGTGTCAACACAGAGGGCGT	y (General Class 1)	n	8
S07	AGCCGTGAAACGCTAATCGCGCTATTGAGCGA	y (General Class 1)	n	8
S07	TGTCCACCGGCACGACCTATTCCAACAGCGCC	y (General Class 1)	n	8
S07	CTCCAGTATTTAAAAAGCTGCTGATCGCGATC	y (General Class 1)	n	8
S07	GAGATCGACCTCTCCCATGTTGTGCCGGTTAC	y (General Class 1)	n	8
S07	CTGTTTAGTAGCGAGATAGTCAAACGGGAGTA	y (General Class 1)	n	8
S07	TTTGTCAGCTCGTTATGTGGGGTATAGCGATA	y (General Class 1)	n	8
S07	CGCATCGCGTCAGTGCGTCTGGGTGACGTTCC	y (General Class 1)	n	8
S07	CCGGATCAAACATTGCTCCAGATTGCCACTGA	y (General Class 1)	n	8
S07	CAGTAATTGAGGCAATTAGCGCGGCCGGCATC	y (General Class 1)	n	8
S07	AATCTACTTCCTGCCGGGTCATAGGGGTACGC	y (General Class 1)	n	8
S07	TTAATTCAGAAATTCAGGCAGGGGCAGCGCGT	y (General Class 1)	n	8
S07	CCTATAACCGACGAGGGCAAACGCCGTGCGCG	y (General Class 1)	n	8
S07	TTTTTGCGTCAAGTCCCATTTCATCTGCCTGG	y (General Class 1)	n	8
S07	GCACCGGCACTGCGGTCAGCACCGCCAATATG	y (General Class 1)	n	8
S07	GCAGTCCACGACTACAGCCCCGGGCAGCGGTT	y (General Class 1)	n	8
S07	GGGGGCCTGGTCGGGAACGTAGATATCCCGAA	y (General Class 1)	n	8
S07	TGAAATTGTCGTGCCAGCGCCACCTTGATGAT	y (General Class 1)	n	8
S07	CTACGCACGCTGATTAAGGTCACGTGCGGTTA	y (General Class 1)	n	8
S07	CCGGGATCCGTCATCGGTCGTGGTTCACTGCA	y (General Class 1)	n	8
S07	ACGATAGAGATCTGGCAAAAGGCTGTTATTGC	y (General Class 1)	n	8
S07	GGACTGATAAATAATTCATACGTTGAAACGGG	y (General Class 1)	n	8
S07	ATAGCGTATCGTGGAAATCTGTAGCAGACGAGC	y (General Class 1)	n	8
S07	AAATTTTCAGCATCGCCATCTGTAGGCTGCCA	y (General Class 1)	n	8
S07	AGTGAGGAATAGCGCGGGCTGGGGATGGTATT	y (General Class 1)	n	8
S07	ACGGGTATTCCAGATTAATTCCGGTCGGTGTT	y (General Class 1)	n	8
S07	AGGGCGTCAGCCTCGGACGAATCGATAACAAT	y (General Class 1)	n	8
S07	GCAGGCGTTCAGGCGCTAATTAGCTCTACCGA	y (General Class 1)	n	8
S07	AAATGATTAAGGTGCTAAAAGCGCTTAATAGT	y (General Class 1)	n	8
S07	TGGTTAATCGCGGCGCCACGATATCAACAGGA	y (General Class 1)	n	8
S07	ACTCGCGAATAATCGGAAACCAGCCACCATCC	y (General Class 1)	n	8
S07	GGCGCGCAGATTCTCGGCGGCTGGGAAAACAC	y (General Class 1)	n	8
S07	GAAAAGGCAGCTCCAGTCTGGCACCTGCATGA	y (General Class 1)	n	8
S07	GATGAAAGAAGCGTTAAACGCCTGCTGGACCC	y (General Class 1)	n	8
S07	TTTTTCGGCTGTATCCAGCGTTATCCCTTGTT	y (General Class 1)	n	8
S07	GTAGTGACTTCCGGCGACACAGATCCTGTTAA	y (General Class 1)	n	8
S07	ACCAACCCCCGATACCCGCGAAGAAGTGGCAC	y (General Class 1)	n	8
S07	ATTTTAGAATTACGCATTGAGCCGATGATGTA	y (General Class 1)	n	8
S07	GATGATTTAAACACCCAAACGCTGGGAATAAT	y (General Class 1)	n	8
S07	TTCCTGGACACTGAGACCGGATCTGATTGGGT	y (General Class 1)	n	8
S07	ATTCGACGACTTTCCACTCCTGAGAGTGTGTC	y (General Class 1)	n	8
S07	TAGATGCTTGTATGTGGGTGAGAGAAGAACAA	y (General Class 1)	n	8
S07	CCCGCATCAACGATTTGTTGACACATCCAGAG	y (General Class 1)	n	8
S07	CGCAATTAACTCACACTATTGCGCTGATATAC	y (General Class 1)	n	8
S07	CGCTTCATCGACAGCGTGTTGTCGCGGTGCTT	y (General Class 1)	n	8
S07	GTGGGATGGAAAAAATGGGAGCCAGTTTTAAA	y (General Class 1)	n	8
S07	TATGCCACGAAAGCGGCGCGTTTCTAGCGGAG	y (General Class 1)	n	8
S07	GTAGCCTTCAGACACTTTAGCCAGGTTCCCTA	y (General Class 1)	n	8
S07	AGCGAAAAAAAAGACGACGAACTCGTCACAAC	y (General Class 1)	n	8
S07	GCTGATATCCGCCTGATTGGTGATCTGCGTCG	y (General Class 1)	n	8
S07	CTGGCGCAGGTTCGCCTTTCGGGCCTTTGAGT	y (General Class 1)	n	8
S07	AATAAACGTCTTTTGCTAGGTAGCATTCTATT	y (General Class 1)	n	8
S07	CGCGCCACCGAGCTATTCGGGCCGCTCGGTTC	y (General Class 1)	n	8
S07	GGATTTTATGACGACTGGCCGAAATCGTACAA	y (General Class 1)	n	8
S07	AAAAAATACTCTCCAAAATGAGTCAGTCCGAG	y (General Class 1)	n	8
S07	AATCCACATCCTGTTTAGCTCCATATAGCCCC	y (General Class 1)	n	8
S07	CCGAATTTCTCCGCGAACGCCCACCAGTCGCG	y (General Class 1)	n	8
S07	AGTTCGCCAGCGGTGCCCGCGATCTGGAGCTG	y (General Class 1)	n	8
S07	TCGTTTTTTTTATCGGTGTGGTTCGGTCGTAA	y (General Class 1)	n	8
S07	GGCGCAACGTTCCCTGAGTCCCGGTTAATAGA	y (General Class 1)	n	8
S07	ACAGACCAGACAAATAACGTATTTTCTGTTGA	y (General Class 1)	n	8
S07	GCGGAGATCCGGAGGAGCTATTTCAGGTCATA	y (General Class 1)	n	8
S07	TGCGGCCACGCCCGCGTAGCAGATAGCCGCCA	y (General Class 1)	n	8
S07	AATAGCGTTCCTGACGTCTGAATTTCATATCC	y (General Class 1)	n	8
S07	TCGATATCGAACATTTGATGCGTATTGCGGGG	y (General Class 1)	n	8
S07	TCGCTTATCTTGAAATCGTCATCGGTCAGACC	y (General Class 1)	n	8
S07	GATCATCACCCAGGCATTTTCTGGAATATGAA	y (General Class 1)	n	8
S07	AATCCCGATGATCATGAATATTTCTGGCGCCA	y (General Class 1)	n	8
S07	AGGGGCGTTCCGCAGTCGGCAAGGGCTGAAAA	y (General Class 1)	n	8
S07	CCGTTGGACAACATTTGCTGTGAGCCGCGTCATTACTGGTGTT	n	n	0
S08	GGCGGTCGTAATTTCAGCGGCGAACGTCGTGAAGGCGGTCGTGGTGATGGTCGTC	n	n	0
S08	CGTGCAGGGGGTTAAATAAAGAACACGCTGAC	y (General Class 1)	n	8
S08	CGCTTGGCGGTTATCATGGCCGGTAATGACTC	y (General Class 1)	n	8
S08	GACGCTTACATCTCACCGAGAGATTTTGAGGC	y (General Class 1)	n	8
S08	CGGGGATTAGCTCTAAAAATATTTTTATTTTG	y (General Class 1)	n	8
S08	CAGTATTTCGGCATGGCAAGCCGCAGCGCGAA	y (General Class 1)	n	8
S08	ATAATCGGGATACATTTTGTTGTCCGGGTGGC	y (General Class 1)	n	8
S08	TCAGAGCCTTTTTGATGAAGTACTACGGCAAC	y (General Class 1)	n	8
S08	GCGTACAGCCGTATGCCTCAGACTCCCCACGA	y (General Class 1)	n	8
S08	GGCCGATATACAGTTTTTACTGTGGGATGCGC	y (General Class 1)	n	8
S08	CGGAAATTCAGGGAACCCCGGAAGCGATTAGA	y (General Class 1)	n	8
S08	CAGCAGGACGACGACCCGCGCCCCCGCGTCGG	y (General Class 1)	n	8
S08	GATGTAACGTCTCTCACCTGGCCCGGCGTAAC	y (General Class 1)	n	8
S08	CGGACATTGTTCGTGAGCGAGCTGTTGTTCGT	y (General Class 1)	n	8
S08	ACGGGTTAGCGCCTGCGGATAATGCCCAGCAC	y (General Class 1)	n	8
S08	GTGGCAATGGTATCGCTATACGAAAGCGACGT	y (General Class 1)	n	8
S08	TTCGTGTATTTTGAGTCGTTTACCGTATCTGC	y (General Class 1)	n	8
S08	CGCGCCGCACGTTCGGTAGCGTGGCTGAGTTA	y (General Class 1)	n	8
S08	TGGGACATTCTCGCTAGTCACGGTCATGTCAT	y (General Class 1)	n	8
S08	GCAACAGTGCTGGTGGAATTAAAAACACCGAC	y (General Class 1)	n	8
S08	CGCCCCTCACCACCGTGGCCGCGTGCCGTTCG	y (General Class 1)	n	8
S08	GCAACTATGTTTAACGCGGCCAATAACGATTT	y (General Class 1)	n	8
S08	ACCGGGTTGCCGTAGGTGCTGGCCCCCTTGAT	y (General Class 1)	n	8
S08	ATTTTCCTCTTGATCCGACTGATAAAACAAAC	y (General Class 1)	n	8
S08	CCAGTCTGTATGAGGCTGCGATTGTGTGTTTT	y (General Class 1)	n	8
S08	CCTGTAAAACTGATTTCAGGCTGGTTAGTGAC	y (General Class 1)	n	8
S08	TAACGCCCGGCGGTATAGTCGATTTCGTGCTG	y (General Class 1)	n	8
S08	ATTTATCCATTAGTCCCATAGCTGAGTCTCTT	y (General Class 1)	n	8
S08	TCAACGTTACGACCGAACCACACCGATAAGAA	y (General Class 1)	n	8
S08	GCACGGGTACGCCGAAAATCGGGGGCTATGCC	y (General Class 1)	n	8
S08	GGGATCGGCGAGTCGTTCGTGTTTGCTATTTC	y (General Class 1)	n	8
S08	GTCAACGCCAATGACCGGGAATTATCCCGGAA	y (General Class 1)	n	8
S08	TTTCCGCTCTCTCTCGTCCATCATTCCGCGCCGGCATAACTGACGATCAG	y (General Class 1)	n	8
S08	GCGCGCAACCCGGCATTTCACAGAAAATTTTT	y (General Class 1)	n	8
S08	CTGGTCCCGCGTGTATACCAGTATTTACCGTG	y (General Class 1)	n	8
S08	TAAGTTACGCCAGTGCGGGCGTGTTGCTCATC	y (General Class 1)	n	8
S08	GTCTGACCAGTGGCGTGGGGGGATTGCAATTT	y (General Class 1)	n	8
S08	GCGTATGAGCGCCCAGCAGCGAACGTGAATCT	y (General Class 1)	n	8
S08	CCGCTTTGCTGGCAACATTCACCACATAGCAT	y (General Class 1)	n	8
S09	GGCGGTCGTAATTTCAGCGGCGAACGTCGTGAAGGCGGTCGTGGTGATGGTCGTC	n	n	0
S09	CGTGCAGGGGGTTAAATAAAGAACACGCTGAC	y (General Class 1)	n	8
S09	CGCTTGGCGGTTATCATGGCCGGTAATGACTC	y (General Class 1)	n	8
S09	GACGCTTACATCTCACCGAGAGATTTTGAGGC	y (General Class 1)	n	8
S09	CGGGGATTAGCTCTAAAAATATTTTTATTTTG	y (General Class 1)	n	8
S09	CAGTATTTCGGCATGGCAAGCCGCAGCGCGAA	y (General Class 1)	n	8
S09	ATAATCGGGATACATTTTGTTGTCCGGGTGGC	y (General Class 1)	n	8
S09	TCAGAGCCTTTTTGATGAAGTACTACGGCAAC	y (General Class 1)	n	8
S09	GCGTACAGCCGTATGCCTCAGACTCCCCACGA	y (General Class 1)	n	8
S09	GGCCGATATACAGTTTTTACTGTGGGATGCGC	y (General Class 1)	n	8
S09	CGGAAATTCAGGGAACCCCGGAAGCGATTAGA	y (General Class 1)	n	8
S09	CAGCAGGACGACGACCCGCGCCCCCGCGTCGG	y (General Class 1)	n	8
S09	GATGTAACGTCTCTCACCTGGCCCGGCGTAAC	y (General Class 1)	n	8
S09	CGGACATTGTTCGTGAGCGAGCTGTTGTTCGT	y (General Class 1)	n	8
S09	ACGGGTTAGCGCCTGCGGATAATGCCCAGCAC	y (General Class 1)	n	8
S09	GTGGCAATGGTATCGCTATACGAAAGCGACGT	y (General Class 1)	n	8
S09	TTCGTGTATTTTGAGTCGTTTACCGTATCTGC	y (General Class 1)	n	8
S09	CGCGCCGCACGTTCGGTAGCGTGGCTGAGTTA	y (General Class 1)	n	8
S09	TGGGACATTCTCGCTAGTCACGGTCATGTCAT	y (General Class 1)	n	8
S09	GCAACAGTGCTGGTGGAATTAAAAACACCGAC	y (General Class 1)	n	8
S09	CGCCCCTCACCACCGTGGCCGCGTGCCGTTCG	y (General Class 1)	n	8
S09	GCAACTATGTTTAACGCGGCCAATAACGATTT	y (General Class 1)	n	8
S09	ACCGGGTTGCCGTAGGTGCTGGCCCCCTTGAT	y (General Class 1)	n	8
S09	ATTTTCCTCTTGATCCGACTGATAAAACAAAC	y (General Class 1)	n	8
S09	CCAGTCTGTATGAGGCTGCGATTGTGTGTTTT	y (General Class 1)	n	8
S09	CCTGTAAAACTGATTTCAGGCTGGTTAGTGAC	y (General Class 1)	n	8
S09	TAACGCCCGGCGGTATAGTCGATTTCGTGCTG	y (General Class 1)	n	8
S09	ATTTATCCATTAGTCCCATAGCTGAGTCTCTT	y (General Class 1)	n	8
S09	TCAACGTTACGACCGAACCACACCGATAAGAA	y (General Class 1)	n	8
S09	GCACGGGTACGCCGAAAATCGGGGGCTATGCC	y (General Class 1)	n	8
S09	GGGATCGGCGAGTCGTTCGTGTTTGCTATTTC	y (General Class 1)	n	8
S09	GTCAACGCCAATGACCGGGAATTATCCCGGAA	y (General Class 1)	n	8
S09	TTTCCGCTCTCTCTCGTCCATCATTCCGCGCCGGCATAACTGACGATCAG	y (General Class 1)	n	8
S09	GCGCGCAACCCGGCATTTCACAGAAAATTTTT	y (General Class 1)	n	8
S09	CTGGTCCCGCGTGTATACCAGTATTTACCGTG	y (General Class 1)	n	8
S09	TAAGTTACGCCAGTGCGGGCGTGTTGCTCATC	y (General Class 1)	n	8
S09	GTCTGACCAGTGGCGTGGGGGGATTGCAATTT	y (General Class 1)	n	8
S09	GCGTATGAGCGCCCAGCAGCGAACGTGAATCT	y (General Class 1)	n	8
S09	CCGCTTTGCTGGCAACATTCACCACATAGCAT	y (General Class 1)	n	8
S10	GGCGGTCGTAATTTCAGCGGCGAACGTCGTGAAGGCGGTCGTGGTGATGGTCGTC	n	n	0
S10	CGTGCAGGGGGTTAAATAAAGAACACGCTGAC	y (General Class 1)	n	8
S10	CGCTTGGCGGTTATCATGGCCGGTAATGACTC	y (General Class 1)	n	8
S10	GACGCTTACATCTCACCGAGAGATTTTGAGGC	y (General Class 1)	n	8
S10	CGGGGATTAGCTCTAAAAATATTTTTATTTTG	y (General Class 1)	n	8
S10	CAGTATTTCGGCATGGCAAGCCGCAGCGCGAA	y (General Class 1)	n	8
S10	ATAATCGGGATACATTTTGTTGTCCGGGTGGC	y (General Class 1)	n	8
S10	TCAGAGCCTTTTTGATGAAGTACTACGGCAAC	y (General Class 1)	n	8
S10	GCGTACAGCCGTATGCCTCAGACTCCCCACGA	y (General Class 1)	n	8
S10	GGCCGATATACAGTTTTTACTGTGGGATGCGC	y (General Class 1)	n	8
S10	CGGAAATTCAGGGAACCCCGGAAGCGATTAGA	y (General Class 1)	n	8
S10	CAGCAGGACGACGACCCGCGCCCCCGCGTCGG	y (General Class 1)	n	8
S10	GATGTAACGTCTCTCACCTGGCCCGGCGTAAC	y (General Class 1)	n	8
S10	CGGACATTGTTCGTGAGCGAGCTGTTGTTCGT	y (General Class 1)	n	8
S10	ACGGGTTAGCGCCTGCGGATAATGCCCAGCAC	y (General Class 1)	n	8
S10	GTGGCAATGGTATCGCTATACGAAAGCGACGT	y (General Class 1)	n	8
S10	TTCGTGTATTTTGAGTCGTTTACCGTATCTGC	y (General Class 1)	n	8
S10	CGCGCCGCACGTTCGGTAGCGTGGCTGAGTTA	y (General Class 1)	n	8
S10	TGGGACATTCTCGCTAGTCACGGTCATGTCAT	y (General Class 1)	n	8
S10	GCAACAGTGCTGGTGGAATTAAAAACACCGAC	y (General Class 1)	n	8
S10	CGCCCCTCACCACCGTGGCCGCGTGCCGTTCG	y (General Class 1)	n	8
S10	GCAACTATGTTTAACGCGGCCAATAACGATTT	y (General Class 1)	n	8
S10	ACCGGGTTGCCGTAGGTGCTGGCCCCCTTGAT	y (General Class 1)	n	8
S10	ATTTTCCTCTTGATCCGACTGATAAAACAAAC	y (General Class 1)	n	8
S10	CCAGTCTGTATGAGGCTGCGATTGTGTGTTTT	y (General Class 1)	n	8
S10	CCTGTAAAACTGATTTCAGGCTGGTTAGTGAC	y (General Class 1)	n	8
S10	TAACGCCCGGCGGTATAGTCGATTTCGTGCTG	y (General Class 1)	n	8
S10	ATTTATCCATTAGTCCCATAGCTGAGTCTCTT	y (General Class 1)	n	8
S10	TCAACGTTACGACCGAACCACACCGATAAGAA	y (General Class 1)	n	8
S10	GCACGGGTACGCCGAAAATCGGGGGCTATGCC	y (General Class 1)	n	8
S10	GGGATCGGCGAGTCGTTCGTGTTTGCTATTTC	y (General Class 1)	n	8
S10	GTCAACGCCAATGACCGGGAATTATCCCGGAA	y (General Class 1)	n	8
S10	TTTCCGCTCTCTCTCGTCCATCATTCCGCGCCGGCATAACTGACGATCAG	y (General Class 1)	n	8
S10	GCGCGCAACCCGGCATTTCACAGAAAATTTTT	y (General Class 1)	n	8
S10	CTGGTCCCGCGTGTATACCAGTATTTACCGTG	y (General Class 1)	n	8
S10	TAAGTTACGCCAGTGCGGGCGTGTTGCTCATC	y (General Class 1)	n	8
S10	GTCTGACCAGTGGCGTGGGGGGATTGCAATTT	y (General Class 1)	n	8
S10	GCGTATGAGCGCCCAGCAGCGAACGTGAATCT	y (General Class 1)	n	8
S10	CCGCTTTGCTGGCAACATTCACCACATAGCAT	y (General Class 1)	n	8
S11	ATGCTATGTGGTGAATGTTGCCAGCAAAGCGG	y (General Class 1)	n	8
S11	AGATTCACGTTCGCTGCTGGGCGCTCATACGC	y (General Class 1)	n	8
S11	AAATTGCAATCCCCCCACGCCACTGGTCAGAC	y (General Class 1)	n	8
S11	GATGAGCAACACGCCCGCACTGGCGTAACTTA	y (General Class 1)	n	8
S11	CACGGTAAATACTGGTATACACGCGGGACCAG	y (General Class 1)	n	8
S11	CTGATCGTCAGTTATGCCGGCGCGGAATGATGGACGAGAGAGAGCGGAAA	y (General Class 1)	n	8
S11	TTCCGGGATAATTCCCGGTCATTGGCGTTGAC	y (General Class 1)	n	8
S11	GAAATAGCAAACACGAACGACTCGCCGATCCC	y (General Class 1)	n	8
S11	GGCATAGCCCCCGATTTTCGGCGTACCCGTGC	y (General Class 1)	n	8
S11	TTCTTATCGGTGTGGTTCGGTCGTAACGTTGA	y (General Class 1)	n	8
S11	AAGAGACTCAGCTATGGGACTAATGGATAAAT	y (General Class 1)	n	8
S11	CAGCACGAAATCGACTATACCGCCGGGCGTTA	y (General Class 1)	n	8
S11	GTCACTAACCAGCCTGAAATCAGTTTTACAGG	y (General Class 1)	n	8
S11	AAAACACACAATCGCAGCCTCATACAGACTGG	y (General Class 1)	n	8
S11	GTTTGTTTTATCAGTCGGATCAAGAGGAAAAT	y (General Class 1)	n	8
S11	ATCAAGGGGGCCAGCACCTACGGCAACCCGGT	y (General Class 1)	n	8
S11	AAATCGTTATTGGCCGCGTTAAACATAGTTGC	y (General Class 1)	n	8
S11	CGAACGGCACGCGGCCACGGTGGTGAGGGGCG	y (General Class 1)	n	8
S11	GTCGGTGTTTTTAATTCCACCAGCACTGTTGC	y (General Class 1)	n	8
S11	ATGACATGACCGTGACTAGCGAGAATGTCCCA	y (General Class 1)	n	8
S11	TAACTCAGCCACGCTACCGAACGTGCGGCGCG	y (General Class 1)	n	8
S11	GCAGATACGGTAAACGACTCAAAATACACGAA	y (General Class 1)	n	8
S11	ACGTCGCTTTCGTATAGCGATACCATTGCCAC	y (General Class 1)	n	8
S11	GTGCTGGGCATTATCCGCAGGCGCTAACCCGT	y (General Class 1)	n	8
S11	ACGAACAACAGCTCGCTCACGAACAATGTCCG	y (General Class 1)	n	8
S11	GTTACGCCGGGCCAGGTGAGAGACGTTACATC	y (General Class 1)	n	8
S11	CCGACGCGGGGGCGCGGGTCGTCGTCCTGCTG	y (General Class 1)	n	8
S11	TCTAATCGCTTCCGGGGTTCCCTGAATTTCCG	y (General Class 1)	n	8
S11	GCGCATCCCACAGTAAAAACTGTATATCGGCC	y (General Class 1)	n	8
S11	TCGTGGGGAGTCTGAGGCATACGGCTGTACGC	y (General Class 1)	n	8
S11	GTTGCCGTAGTACTTCATCAAAAAGGCTCTGA	y (General Class 1)	n	8
S11	GCCACCCGGACAACAAAATGTATCCCGATTAT	y (General Class 1)	n	8
S11	TTCGCGCTGCGGCTTGCCATGCCGAAATACTG	y (General Class 1)	n	8
S11	CAAAATAAAAATATTTTTAGAGCTAATCCCCG	y (General Class 1)	n	8
S11	GCCTCAAAATCTCTCGGTGAGATGTAAGCGTC	y (General Class 1)	n	8
S11	GAGTCATTACCGGCCATGATAACCGCCAAGCG	y (General Class 1)	n	8
S11	GTCAGCGTGTTCTTTATTTAACCCCCTGCACG	y (General Class 1)	n	8
S12	CGTGCAGGGGGTTAAATAAAGAACACGCTGAC	y (General Class 1)	n	8
S12	CGCTTGGCGGTTATCATGGCCGGTAATGACTC	y (General Class 1)	n	8
S12	GACGCTTACATCTCACCGAGAGATTTTGAGGC	y (General Class 1)	n	8
S12	CGGGGATTAGCTCTAAAAATATTTTTATTTTG	y (General Class 1)	n	8
S12	CAGTATTTCGGCATGGCAAGCCGCAGCGCGAA	y (General Class 1)	n	8
S12	ATAATCGGGATACATTTTGTTGTCCGGGTGGC	y (General Class 1)	n	8
S12	TCAGAGCCTTTTTGATGAAGTACTACGGCAAC	y (General Class 1)	n	8
S12	GCGTACAGCCGTATGCCTCAGACTCCCCACGA	y (General Class 1)	n	8
S12	GGCCGATATACAGTTTTTACTGTGGGATGCGC	y (General Class 1)	n	8
S12	CGGAAATTCAGGGAACCCCGGAAGCGATTAGA	y (General Class 1)	n	8
S12	CAGCAGGACGACGACCCGCGCCCCCGCGTCGG	y (General Class 1)	n	8
S12	GATGTAACGTCTCTCACCTGGCCCGGCGTAAC	y (General Class 1)	n	8
S12	CGGACATTGTTCGTGAGCGAGCTGTTGTTCGT	y (General Class 1)	n	8
S12	ACGGGTTAGCGCCTGCGGATAATGCCCAGCAC	y (General Class 1)	n	8
S12	GTGGCAATGGTATCGCTATACGAAAGCGACGT	y (General Class 1)	n	8
S12	TTCGTGTATTTTGAGTCGTTTACCGTATCTGC	y (General Class 1)	n	8
S12	CGCGCCGCACGTTCGGTAGCGTGGCTGAGTTA	y (General Class 1)	n	8
S12	TGGGACATTCTCGCTAGTCACGGTCATGTCAT	y (General Class 1)	n	8
S12	GCAACAGTGCTGGTGGAATTAAAAACACCGAC	y (General Class 1)	n	8
S12	CGCCCCTCACCACCGTGGCCGCGTGCCGTTCG	y (General Class 1)	n	8
S12	GCAACTATGTTTAACGCGGCCAATAACGATTT	y (General Class 1)	n	8
S12	ACCGGGTTGCCGTAGGTGCTGGCCCCCTTGAT	y (General Class 1)	n	8
S12	ATTTTCCTCTTGATCCGACTGATAAAACAAAC	y (General Class 1)	n	8
S12	CCAGTCTGTATGAGGCTGCGATTGTGTGTTTT	y (General Class 1)	n	8
S12	CCTGTAAAACTGATTTCAGGCTGGTTAGTGAC	y (General Class 1)	n	8
S12	TAACGCCCGGCGGTATAGTCGATTTCGTGCTG	y (General Class 1)	n	8
S12	ATTTATCCATTAGTCCCATAGCTGAGTCTCTT	y (General Class 1)	n	8
S12	TCAACGTTACGACCGAACCACACCGATAAGAA	y (General Class 1)	n	8
S12	GCACGGGTACGCCGAAAATCGGGGGCTATGCC	y (General Class 1)	n	8
S12	GGGATCGGCGAGTCGTTCGTGTTTGCTATTTC	y (General Class 1)	n	8
S12	GTCAACGCCAATGACCGGGAATTATCCCGGAA	y (General Class 1)	n	8
S12	TTTCCGCTCTCTCTCGTCCATCATTCCGCGCCGGCATAACTGACGATCAG	y (General Class 1)	n	8
S12	CTGGTCCCGCGTGTATACCAGTATTTACCGTG	y (General Class 1)	n	8
S12	TAAGTTACGCCAGTGCGGGCGTGTTGCTCATC	y (General Class 1)	n	8
S12	GTCTGACCAGTGGCGTGGGGGGATTGCAATTT	y (General Class 1)	n	8
S12	GCGTATGAGCGCCCAGCAGCGAACGTGAATCT	y (General Class 1)	n	8
S12	CCGCTTTGCTGGCAACATTCACCACATAGCAT	y (General Class 1)	n	8
S12	GGCGGTCGTAATTTCAGCGGCGAACGTCGTGAAGGCGGTCGTGGTGATGGTCGTC	y (General Class 1)	n	1
S13	GGCGGTCGTAATTTCAGCGGCGAACGTCGTGAAGGCGGTCGTGGTGATGGTCGTC	y (General Class 1)	n	8
S13	CGTGCAGGGGGTTAAATAAAGAACACGCTGAC	y (General Class 1)	n	8
S13	CGCTTGGCGGTTATCATGGCCGGTAATGACTC	y (General Class 1)	n	8
S13	GACGCTTACATCTCACCGAGAGATTTTGAGGC	y (General Class 1)	n	8
S13	CGGGGATTAGCTCTAAAAATATTTTTATTTTG	y (General Class 1)	n	8
S13	CAGTATTTCGGCATGGCAAGCCGCAGCGCGAA	y (General Class 1)	n	8
S13	ATAATCGGGATACATTTTGTTGTCCGGGTGGC	y (General Class 1)	n	8
S13	TCAGAGCCTTTTTGATGAAGTACTACGGCAAC	y (General Class 1)	n	8
S13	GCGTACAGCCGTATGCCTCAGACTCCCCACGA	y (General Class 1)	n	8
S13	GGCCGATATACAGTTTTTACTGTGGGATGCGC	y (General Class 1)	n	8
S13	CGGAAATTCAGGGAACCCCGGAAGCGATTAGA	y (General Class 1)	n	8
S13	CAGCAGGACGACGACCCGCGCCCCCGCGTCGG	y (General Class 1)	n	8
S13	GATGTAACGTCTCTCACCTGGCCCGGCGTAAC	y (General Class 1)	n	8
S13	CGGACATTGTTCGTGAGCGAGCTGTTGTTCGT	y (General Class 1)	n	8
S13	ACGGGTTAGCGCCTGCGGATAATGCCCAGCAC	y (General Class 1)	n	8
S13	GTGGCAATGGTATCGCTATACGAAAGCGACGT	y (General Class 1)	n	8
S13	TTCGTGTATTTTGAGTCGTTTACCGTATCTGC	y (General Class 1)	n	8
S13	CGCGCCGCACGTTCGGTAGCGTGGCTGAGTTA	y (General Class 1)	n	8
S13	TGGGACATTCTCGCTAGTCACGGTCATGTCAT	y (General Class 1)	n	8
S13	GCAACAGTGCTGGTGGAATTAAAAACACCGAC	y (General Class 1)	n	8
S13	CGCCCCTCACCACCGTGGCCGCGTGCCGTTCG	y (General Class 1)	n	8
S13	GCAACTATGTTTAACGCGGCCAATAACGATTT	y (General Class 1)	n	8
S13	ACCGGGTTGCCGTAGGTGCTGGCCCCCTTGAT	y (General Class 1)	n	8
S13	ATTTTCCTCTTGATCCGACTGATAAAACAAAC	y (General Class 1)	n	8
S13	CCAGTCTGTATGAGGCTGCGATTGTGTGTTTT	y (General Class 1)	n	8
S13	CCTGTAAAACTGATTTCAGGCTGGTTAGTGAC	y (General Class 1)	n	8
S13	TAACGCCCGGCGGTATAGTCGATTTCGTGCTG	y (General Class 1)	n	8
S13	ATTTATCCATTAGTCCCATAGCTGAGTCTCTT	y (General Class 1)	n	8
S13	TCAACGTTACGACCGAACCACACCGATAAGAA	y (General Class 1)	n	8
S13	GCACGGGTACGCCGAAAATCGGGGGCTATGCC	y (General Class 1)	n	8
S13	GGGATCGGCGAGTCGTTCGTGTTTGCTATTTC	y (General Class 1)	n	8
S13	GTCAACGCCAATGACCGGGAATTATCCCGGAA	y (General Class 1)	n	8
S13	TTTCCGCTCTCTCTCGTCCATCATTCCGCGCCGGCATAACTGACGATCAG	y (General Class 1)	n	8
S13	CTGGTCCCGCGTGTATACCAGTATTTACCGTG	y (General Class 1)	n	8
S13	TAAGTTACGCCAGTGCGGGCGTGTTGCTCATC	y (General Class 1)	n	8
S13	GTCTGACCAGTGGCGTGGGGGGATTGCAATTT	y (General Class 1)	n	8
S13	GCGTATGAGCGCCCAGCAGCGAACGTGAATCT	y (General Class 1)	n	8
S13	CCGCTTTGCTGGCAACATTCACCACATAGCAT	y (General Class 1)	n	8
S14	ATGCTATGTGGTGAATGTTGCCAGCAAAGCGG	y (General Class 1)	n	8
S14	AGATTCACGTTCGCTGCTGGGCGCTCATACGC	y (General Class 1)	n	8
S14	AAATTGCAATCCCCCCACGCCACTGGTCAGAC	y (General Class 1)	n	8
S14	GATGAGCAACACGCCCGCACTGGCGTAACTTA	y (General Class 1)	n	8
S14	CACGGTAAATACTGGTATACACGCGGGACCAG	y (General Class 1)	n	8
S14	CTGATCGTCAGTTATGCCGGCGCGGAATGATGGACGAGAGAGAGCGGAAA	y (General Class 1)	n	8
S14	TTCCGGGATAATTCCCGGTCATTGGCGTTGAC	y (General Class 1)	n	8
S14	GAAATAGCAAACACGAACGACTCGCCGATCCC	y (General Class 1)	n	8
S14	GGCATAGCCCCCGATTTTCGGCGTACCCGTGC	y (General Class 1)	n	8
S14	TTCTTATCGGTGTGGTTCGGTCGTAACGTTGA	y (General Class 1)	n	8
S14	AAGAGACTCAGCTATGGGACTAATGGATAAAT	y (General Class 1)	n	8
S14	CAGCACGAAATCGACTATACCGCCGGGCGTTA	y (General Class 1)	n	8
S14	GTCACTAACCAGCCTGAAATCAGTTTTACAGG	y (General Class 1)	n	8
S14	AAAACACACAATCGCAGCCTCATACAGACTGG	y (General Class 1)	n	8
S14	GTTTGTTTTATCAGTCGGATCAAGAGGAAAAT	y (General Class 1)	n	8
S14	ATCAAGGGGGCCAGCACCTACGGCAACCCGGT	y (General Class 1)	n	8
S14	AAATCGTTATTGGCCGCGTTAAACATAGTTGC	y (General Class 1)	n	8
S14	CGAACGGCACGCGGCCACGGTGGTGAGGGGCG	y (General Class 1)	n	8
S14	GTCGGTGTTTTTAATTCCACCAGCACTGTTGC	y (General Class 1)	n	8
S14	ATGACATGACCGTGACTAGCGAGAATGTCCCA	y (General Class 1)	n	8
S14	TAACTCAGCCACGCTACCGAACGTGCGGCGCG	y (General Class 1)	n	8
S14	GCAGATACGGTAAACGACTCAAAATACACGAA	y (General Class 1)	n	8
S14	ACGTCGCTTTCGTATAGCGATACCATTGCCAC	y (General Class 1)	n	8
S14	GTGCTGGGCATTATCCGCAGGCGCTAACCCGT	y (General Class 1)	n	8
S14	ACGAACAACAGCTCGCTCACGAACAATGTCCG	y (General Class 1)	n	8
S14	GTTACGCCGGGCCAGGTGAGAGACGTTACATC	y (General Class 1)	n	8
S14	CCGACGCGGGGGCGCGGGTCGTCGTCCTGCTG	y (General Class 1)	n	8
S14	TCTAATCGCTTCCGGGGTTCCCTGAATTTCCG	y (General Class 1)	n	8
S14	GCGCATCCCACAGTAAAAACTGTATATCGGCC	y (General Class 1)	n	8
S14	TCGTGGGGAGTCTGAGGCATACGGCTGTACGC	y (General Class 1)	n	8
S14	GTTGCCGTAGTACTTCATCAAAAAGGCTCTGA	y (General Class 1)	n	8
S14	GCCACCCGGACAACAAAATGTATCCCGATTAT	y (General Class 1)	n	8
S14	TTCGCGCTGCGGCTTGCCATGCCGAAATACTG	y (General Class 1)	n	8
S14	CAAAATAAAAATATTTTTAGAGCTAATCCCCG	y (General Class 1)	n	8
S14	GCCTCAAAATCTCTCGGTGAGATGTAAGCGTC	y (General Class 1)	n	8
S14	GAGTCATTACCGGCCATGATAACCGCCAAGCG	y (General Class 1)	n	8
S14	GTCAGCGTGTTCTTTATTTAACCCCCTGCACG	y (General Class 1)	n	8
S14	GGCGGTCGTAATTTCAGCGGCGAACGTCGTGAAGGCGGTCGTGGTGATGGTCGTC	n	n	0
S15	ATGCTATGTGGTGAATGTTGCCAGCAAAGCGG	y (General Class 1)	n	8
S15	AGATTCACGTTCGCTGCTGGGCGCTCATACGC	y (General Class 1)	n	8
S15	AAATTGCAATCCCCCCACGCCACTGGTCAGAC	y (General Class 1)	n	8
S15	GATGAGCAACACGCCCGCACTGGCGTAACTTA	y (General Class 1)	n	8
S15	CACGGTAAATACTGGTATACACGCGGGACCAG	y (General Class 1)	n	8
S15	CTGATCGTCAGTTATGCCGGCGCGGAATGATGGACGAGAGAGAGCGGAAA	y (General Class 1)	n	8
S15	TTCCGGGATAATTCCCGGTCATTGGCGTTGAC	y (General Class 1)	n	8
S15	GAAATAGCAAACACGAACGACTCGCCGATCCC	y (General Class 1)	n	8
S15	GGCATAGCCCCCGATTTTCGGCGTACCCGTGC	y (General Class 1)	n	8
S15	TTCTTATCGGTGTGGTTCGGTCGTAACGTTGA	y (General Class 1)	n	8
S15	AAGAGACTCAGCTATGGGACTAATGGATAAAT	y (General Class 1)	n	8
S15	CAGCACGAAATCGACTATACCGCCGGGCGTTA	y (General Class 1)	n	8
S15	GTCACTAACCAGCCTGAAATCAGTTTTACAGG	y (General Class 1)	n	8
S15	AAAACACACAATCGCAGCCTCATACAGACTGG	y (General Class 1)	n	8
S15	GTTTGTTTTATCAGTCGGATCAAGAGGAAAAT	y (General Class 1)	n	8
S15	ATCAAGGGGGCCAGCACCTACGGCAACCCGGT	y (General Class 1)	n	8
S15	AAATCGTTATTGGCCGCGTTAAACATAGTTGC	y (General Class 1)	n	8
S15	CGAACGGCACGCGGCCACGGTGGTGAGGGGCG	y (General Class 1)	n	8
S15	GTCGGTGTTTTTAATTCCACCAGCACTGTTGC	y (General Class 1)	n	8
S15	ATGACATGACCGTGACTAGCGAGAATGTCCCA	y (General Class 1)	n	8
S15	TAACTCAGCCACGCTACCGAACGTGCGGCGCG	y (General Class 1)	n	8
S15	GCAGATACGGTAAACGACTCAAAATACACGAA	y (General Class 1)	n	8
S15	ACGTCGCTTTCGTATAGCGATACCATTGCCAC	y (General Class 1)	n	8
S15	GTGCTGGGCATTATCCGCAGGCGCTAACCCGT	y (General Class 1)	n	8
S15	ACGAACAACAGCTCGCTCACGAACAATGTCCG	y (General Class 1)	n	8
S15	GTTACGCCGGGCCAGGTGAGAGACGTTACATC	y (General Class 1)	n	8
S15	CCGACGCGGGGGCGCGGGTCGTCGTCCTGCTG	y (General Class 1)	n	8
S15	TCTAATCGCTTCCGGGGTTCCCTGAATTTCCG	y (General Class 1)	n	8
S15	GCGCATCCCACAGTAAAAACTGTATATCGGCC	y (General Class 1)	n	8
S15	TCGTGGGGAGTCTGAGGCATACGGCTGTACGC	y (General Class 1)	n	8
S15	GTTGCCGTAGTACTTCATCAAAAAGGCTCTGA	y (General Class 1)	n	8
S15	GCCACCCGGACAACAAAATGTATCCCGATTAT	y (General Class 1)	n	8
S15	TTCGCGCTGCGGCTTGCCATGCCGAAATACTG	y (General Class 1)	n	8
S15	CAAAATAAAAATATTTTTAGAGCTAATCCCCG	y (General Class 1)	n	8
S15	GCCTCAAAATCTCTCGGTGAGATGTAAGCGTC	y (General Class 1)	n	8
S15	GAGTCATTACCGGCCATGATAACCGCCAAGCG	y (General Class 1)	n	8
S15	GTCAGCGTGTTCTTTATTTAACCCCCTGCACG	y (General Class 1)	n	8
S15	GGCGGTCGTAATTTCAGCGGCGAACGTCGTGAAGGCGGTCGTGGTGATGGTCGTC	n	n	8
S16	ATGCTATGTGGTGAATGTTGCCAGCAAAGCGG	y (General Class 1)	n	8
S16	AGATTCACGTTCGCTGCTGGGCGCTCATACGC	y (General Class 1)	n	8
S16	AAATTGCAATCCCCCCACGCCACTGGTCAGAC	y (General Class 1)	n	8
S16	GATGAGCAACACGCCCGCACTGGCGTAACTTA	y (General Class 1)	n	8
S16	CACGGTAAATACTGGTATACACGCGGGACCAG	y (General Class 1)	n	8
S16	CTGATCGTCAGTTATGCCGGCGCGGAATGATGGACGAGAGAGAGCGGAAA	y (General Class 1)	n	8
S16	TTCCGGGATAATTCCCGGTCATTGGCGTTGAC	y (General Class 1)	n	8
S16	GAAATAGCAAACACGAACGACTCGCCGATCCC	y (General Class 1)	n	8
S16	GGCATAGCCCCCGATTTTCGGCGTACCCGTGC	y (General Class 1)	n	8
S16	TTCTTATCGGTGTGGTTCGGTCGTAACGTTGA	y (General Class 1)	n	8
S16	AAGAGACTCAGCTATGGGACTAATGGATAAAT	y (General Class 1)	n	8
S16	CAGCACGAAATCGACTATACCGCCGGGCGTTA	y (General Class 1)	n	8
S16	GTCACTAACCAGCCTGAAATCAGTTTTACAGG	y (General Class 1)	n	8
S16	AAAACACACAATCGCAGCCTCATACAGACTGG	y (General Class 1)	n	8
S16	GTTTGTTTTATCAGTCGGATCAAGAGGAAAAT	y (General Class 1)	n	8
S16	ATCAAGGGGGCCAGCACCTACGGCAACCCGGT	y (General Class 1)	n	8
S16	AAATCGTTATTGGCCGCGTTAAACATAGTTGC	y (General Class 1)	n	8
S16	CGAACGGCACGCGGCCACGGTGGTGAGGGGCG	y (General Class 1)	n	8
S16	GTCGGTGTTTTTAATTCCACCAGCACTGTTGC	y (General Class 1)	n	8
S16	ATGACATGACCGTGACTAGCGAGAATGTCCCA	y (General Class 1)	n	8
S16	TAACTCAGCCACGCTACCGAACGTGCGGCGCG	y (General Class 1)	n	8
S16	GCAGATACGGTAAACGACTCAAAATACACGAA	y (General Class 1)	n	8
S16	ACGTCGCTTTCGTATAGCGATACCATTGCCAC	y (General Class 1)	n	8
S16	GTGCTGGGCATTATCCGCAGGCGCTAACCCGT	y (General Class 1)	n	8
S16	ACGAACAACAGCTCGCTCACGAACAATGTCCG	y (General Class 1)	n	8
S16	GTTACGCCGGGCCAGGTGAGAGACGTTACATC	y (General Class 1)	n	8
S16	CCGACGCGGGGGCGCGGGTCGTCGTCCTGCTG	y (General Class 1)	n	8
S16	TCTAATCGCTTCCGGGGTTCCCTGAATTTCCG	y (General Class 1)	n	8
S16	GCGCATCCCACAGTAAAAACTGTATATCGGCC	y (General Class 1)	n	8
S16	TCGTGGGGAGTCTGAGGCATACGGCTGTACGC	y (General Class 1)	n	8
S16	GTTGCCGTAGTACTTCATCAAAAAGGCTCTGA	y (General Class 1)	n	8
S16	GCCACCCGGACAACAAAATGTATCCCGATTAT	y (General Class 1)	n	8
S16	TTCGCGCTGCGGCTTGCCATGCCGAAATACTG	y (General Class 1)	n	8
S16	CAAAATAAAAATATTTTTAGAGCTAATCCCCG	y (General Class 1)	n	8
S16	GCCTCAAAATCTCTCGGTGAGATGTAAGCGTC	y (General Class 1)	n	8
S16	GAGTCATTACCGGCCATGATAACCGCCAAGCG	y (General Class 1)	n	8
S16	GTCAGCGTGTTCTTTATTTAACCCCCTGCACG	y (General Class 1)	n	8
S17	GGCGGTCGTAATTTCAGCGGCGAACGTCGTGAAGGCGGTCGTGGTGATGGTCGTC	n	n	0
S17	ATGCTATGTGGTGAATGTTGCCAGCAAAGCGG	y (General Class 1)	n	8
S17	AGATTCACGTTCGCTGCTGGGCGCTCATACGC	y (General Class 1)	n	8
S17	AAATTGCAATCCCCCCACGCCACTGGTCAGAC	y (General Class 1)	n	8
S17	GATGAGCAACACGCCCGCACTGGCGTAACTTA	y (General Class 1)	n	8
S17	CACGGTAAATACTGGTATACACGCGGGACCAG	y (General Class 1)	n	8
S17	CTGATCGTCAGTTATGCCGGCGCGGAATGATGGACGAGAGAGAGCGGAAA	y (General Class 1)	n	8
S17	TTCCGGGATAATTCCCGGTCATTGGCGTTGAC	y (General Class 1)	n	8
S17	GAAATAGCAAACACGAACGACTCGCCGATCCC	y (General Class 1)	n	8
S17	GGCATAGCCCCCGATTTTCGGCGTACCCGTGC	y (General Class 1)	n	8
S17	TTCTTATCGGTGTGGTTCGGTCGTAACGTTGA	y (General Class 1)	n	8
S17	AAGAGACTCAGCTATGGGACTAATGGATAAAT	y (General Class 1)	n	8
S17	CAGCACGAAATCGACTATACCGCCGGGCGTTA	y (General Class 1)	n	8
S17	GTCACTAACCAGCCTGAAATCAGTTTTACAGG	y (General Class 1)	n	8
S17	AAAACACACAATCGCAGCCTCATACAGACTGG	y (General Class 1)	n	8
S17	GTTTGTTTTATCAGTCGGATCAAGAGGAAAAT	y (General Class 1)	n	8
S17	ATCAAGGGGGCCAGCACCTACGGCAACCCGGT	y (General Class 1)	n	8
S17	AAATCGTTATTGGCCGCGTTAAACATAGTTGC	y (General Class 1)	n	8
S17	CGAACGGCACGCGGCCACGGTGGTGAGGGGCG	y (General Class 1)	n	8
S17	GTCGGTGTTTTTAATTCCACCAGCACTGTTGC	n	n	0
S17	ATGACATGACCGTGACTAGCGAGAATGTCCCA	n	n	0
S17	TAACTCAGCCACGCTACCGAACGTGCGGCGCG	n	n	0
S17	GCAGATACGGTAAACGACTCAAAATACACGAA	n	n	0
S17	ACGTCGCTTTCGTATAGCGATACCATTGCCAC	n	n	0
S17	GTGCTGGGCATTATCCGCAGGCGCTAACCCGT	n	n	0
S17	ACGAACAACAGCTCGCTCACGAACAATGTCCG	n	n	0
S17	GTTACGCCGGGCCAGGTGAGAGACGTTACATC	n	n	0
S17	CCGACGCGGGGGCGCGGGTCGTCGTCCTGCTG	n	n	0
S17	TCTAATCGCTTCCGGGGTTCCCTGAATTTCCG	n	n	0
S17	GCGCATCCCACAGTAAAAACTGTATATCGGCC	n	n	0
S17	TCGTGGGGAGTCTGAGGCATACGGCTGTACGC	n	n	0
S17	GTTGCCGTAGTACTTCATCAAAAAGGCTCTGA	n	n	0
S17	GCCACCCGGACAACAAAATGTATCCCGATTAT	n	n	0
S17	TTCGCGCTGCGGCTTGCCATGCCGAAATACTG	n	n	0
S17	CAAAATAAAAATATTTTTAGAGCTAATCCCCG	n	n	0
S17	GCCTCAAAATCTCTCGGTGAGATGTAAGCGTC	n	n	0
S17	GAGTCATTACCGGCCATGATAACCGCCAAGCG	n	n	0
S17	GTCAGCGTGTTCTTTATTTAACCCCCTGCACG	n	n	0
S18	ATGCTATGTGGTGAATGTTGCCAGCAAAGCGG	y (General Class 1)	n	8
S18	AGATTCACGTTCGCTGCTGGGCGCTCATACGC	y (General Class 1)	n	8
S18	AAATTGCAATCCCCCCACGCCACTGGTCAGAC	y (General Class 1)	n	8
S18	GATGAGCAACACGCCCGCACTGGCGTAACTTA	y (General Class 1)	n	8
S18	CACGGTAAATACTGGTATACACGCGGGACCAG	y (General Class 1)	n	8
S18	CTGATCGTCAGTTATGCCGGCGCGGAATGATGGACGAGAGAGAGCGGAAA	y (General Class 1)	n	8
S18	TTCCGGGATAATTCCCGGTCATTGGCGTTGAC	y (General Class 1)	n	8
S18	GAAATAGCAAACACGAACGACTCGCCGATCCC	y (General Class 1)	n	8
S18	GGCATAGCCCCCGATTTTCGGCGTACCCGTGC	y (General Class 1)	n	8
S18	TTCTTATCGGTGTGGTTCGGTCGTAACGTTGA	y (General Class 1)	n	8
S18	AAGAGACTCAGCTATGGGACTAATGGATAAAT	y (General Class 1)	n	8
S18	CAGCACGAAATCGACTATACCGCCGGGCGTTA	y (General Class 1)	n	8
S18	GTCACTAACCAGCCTGAAATCAGTTTTACAGG	y (General Class 1)	n	8
S18	AAAACACACAATCGCAGCCTCATACAGACTGG	y (General Class 1)	n	8
S18	GTTTGTTTTATCAGTCGGATCAAGAGGAAAAT	y (General Class 1)	n	8
S18	ATCAAGGGGGCCAGCACCTACGGCAACCCGGT	y (General Class 1)	n	8
S18	AAATCGTTATTGGCCGCGTTAAACATAGTTGC	y (General Class 1)	n	8
S18	CGAACGGCACGCGGCCACGGTGGTGAGGGGCG	y (General Class 1)	n	8
S18	GTCGGTGTTTTTAATTCCACCAGCACTGTTGC	y (General Class 1)	n	8
S18	ATGACATGACCGTGACTAGCGAGAATGTCCCA	y (General Class 1)	n	8
S18	TAACTCAGCCACGCTACCGAACGTGCGGCGCG	y (General Class 1)	n	8
S18	GCAGATACGGTAAACGACTCAAAATACACGAA	y (General Class 1)	n	8
S18	ACGTCGCTTTCGTATAGCGATACCATTGCCAC	y (General Class 1)	n	8
S18	GTGCTGGGCATTATCCGCAGGCGCTAACCCGT	y (General Class 1)	n	8
S18	ACGAACAACAGCTCGCTCACGAACAATGTCCG	y (General Class 1)	n	8
S18	GTTACGCCGGGCCAGGTGAGAGACGTTACATC	y (General Class 1)	n	8
S18	CCGACGCGGGGGCGCGGGTCGTCGTCCTGCTG	y (General Class 1)	n	8
S18	TCTAATCGCTTCCGGGGTTCCCTGAATTTCCG	y (General Class 1)	n	8
S18	GCGCATCCCACAGTAAAAACTGTATATCGGCC	y (General Class 1)	n	8
S18	TCGTGGGGAGTCTGAGGCATACGGCTGTACGC	y (General Class 1)	n	8
S18	GTTGCCGTAGTACTTCATCAAAAAGGCTCTGA	y (General Class 1)	n	8
S18	GCCACCCGGACAACAAAATGTATCCCGATTAT	y (General Class 1)	n	8
S18	TTCGCGCTGCGGCTTGCCATGCCGAAATACTG	y (General Class 1)	n	8
S18	CAAAATAAAAATATTTTTAGAGCTAATCCCCG	y (General Class 1)	n	8
S18	GCCTCAAAATCTCTCGGTGAGATGTAAGCGTC	y (General Class 1)	n	8
S18	GAGTCATTACCGGCCATGATAACCGCCAAGCG	y (General Class 1)	n	8
S18	GTCAGCGTGTTCTTTATTTAACCCCCTGCACG	y (General Class 1)	n	8
S19	CGTGCAGGGGGTTAAATAAAGAACACGCTGAC	y (General Class 1)	n	8
S19	CGCTTGGCGGTTATCATGGCCGGTAATGACTC	y (General Class 1)	n	8
S19	GACGCTTACATCTCACCGAGAGATTTTGAGGC	y (General Class 1)	n	8
S19	CGGGGATTAGCTCTAAAAATATTTTTATTTTG	y (General Class 1)	n	8
S19	CAGTATTTCGGCATGGCAAGCCGCAGCGCGAA	y (General Class 1)	n	8
S19	ATAATCGGGATACATTTTGTTGTCCGGGTGGC	y (General Class 1)	n	8
S19	TCAGAGCCTTTTTGATGAAGTACTACGGCAAC	y (General Class 1)	n	8
S19	GCGTACAGCCGTATGCCTCAGACTCCCCACGA	y (General Class 1)	n	8
S19	GGCCGATATACAGTTTTTACTGTGGGATGCGC	y (General Class 1)	n	8
S19	CGGAAATTCAGGGAACCCCGGAAGCGATTAGA	y (General Class 1)	n	8
S19	CAGCAGGACGACGACCCGCGCCCCCGCGTCGG	y (General Class 1)	n	8
S19	GATGTAACGTCTCTCACCTGGCCCGGCGTAAC	y (General Class 1)	n	8
S19	CGGACATTGTTCGTGAGCGAGCTGTTGTTCGT	y (General Class 1)	n	8
S19	ACGGGTTAGCGCCTGCGGATAATGCCCAGCAC	y (General Class 1)	n	8
S19	GTGGCAATGGTATCGCTATACGAAAGCGACGT	y (General Class 1)	n	8
S19	TTCGTGTATTTTGAGTCGTTTACCGTATCTGC	y (General Class 1)	n	8
S19	CGCGCCGCACGTTCGGTAGCGTGGCTGAGTTA	y (General Class 1)	n	8
S19	TGGGACATTCTCGCTAGTCACGGTCATGTCAT	y (General Class 1)	n	8
S19	GCAACAGTGCTGGTGGAATTAAAAACACCGAC	y (General Class 1)	n	8
S19	CGCCCCTCACCACCGTGGCCGCGTGCCGTTCG	y (General Class 1)	n	8
S19	GCAACTATGTTTAACGCGGCCAATAACGATTT	y (General Class 1)	n	8
S19	ACCGGGTTGCCGTAGGTGCTGGCCCCCTTGAT	y (General Class 1)	n	8
S19	ATTTTCCTCTTGATCCGACTGATAAAACAAAC	y (General Class 1)	n	8
S19	CCAGTCTGTATGAGGCTGCGATTGTGTGTTTT	y (General Class 1)	n	8
S19	CCTGTAAAACTGATTTCAGGCTGGTTAGTGAC	y (General Class 1)	n	8
S19	TAACGCCCGGCGGTATAGTCGATTTCGTGCTG	y (General Class 1)	n	8
S19	ATTTATCCATTAGTCCCATAGCTGAGTCTCTT	y (General Class 1)	n	8
S19	TCAACGTTACGACCGAACCACACCGATAAGAA	y (General Class 1)	n	8
S19	GCACGGGTACGCCGAAAATCGGGGGCTATGCC	y (General Class 1)	n	8
S19	GGGATCGGCGAGTCGTTCGTGTTTGCTATTTC	y (General Class 1)	n	8
S19	GTCAACGCCAATGACCGGGAATTATCCCGGAA	y (General Class 1)	n	8
S19	TTTCCGCTCTCTCTCGTCCATCATTCCGCGCCGGCATAACTGACGATCAG	y (General Class 1)	n	8
S19	GCGCGCAACCCGGCATTTCACAGAAAATTTTT	y (General Class 1)	n	8
S19	CTGGTCCCGCGTGTATACCAGTATTTACCGTG	y (General Class 1)	n	8
S19	TAAGTTACGCCAGTGCGGGCGTGTTGCTCATC	y (General Class 1)	n	8
S19	GTCTGACCAGTGGCGTGGGGGGATTGCAATTT	y (General Class 1)	n	8
S19	GCGTATGAGCGCCCAGCAGCGAACGTGAATCT	y (General Class 1)	n	8
S19	CCGCTTTGCTGGCAACATTCACCACATAGCAT	y (General Class 1)	n	8
S20	ATGCTATGTGGTGAATGTTGCCAGCAAAGCGG	y (General Class 1)	n	8
S20	AGATTCACGTTCGCTGCTGGGCGCTCATACGC	y (General Class 1)	n	8
S20	AAATTGCAATCCCCCCACGCCACTGGTCAGAC	y (General Class 1)	n	8
S20	GATGAGCAACACGCCCGCACTGGCGTAACTTA	y (General Class 1)	n	8
S20	CACGGTAAATACTGGTATACACGCGGGACCAG	y (General Class 1)	n	8
S20	CTGATCGTCAGTTATGCCGGCGCGGAATGATGGACGAGAGAGAGCGGAAA	y (General Class 1)	n	8
S20	TTCCGGGATAATTCCCGGTCATTGGCGTTGAC	y (General Class 1)	n	8
S20	GAAATAGCAAACACGAACGACTCGCCGATCCC	y (General Class 1)	n	8
S20	GGCATAGCCCCCGATTTTCGGCGTACCCGTGC	y (General Class 1)	n	8
S20	TTCTTATCGGTGTGGTTCGGTCGTAACGTTGA	y (General Class 1)	n	8
S20	AAGAGACTCAGCTATGGGACTAATGGATAAAT	y (General Class 1)	n	8
S20	CAGCACGAAATCGACTATACCGCCGGGCGTTA	y (General Class 1)	n	8
S20	GTCACTAACCAGCCTGAAATCAGTTTTACAGG	y (General Class 1)	n	8
S20	AAAACACACAATCGCAGCCTCATACAGACTGG	y (General Class 1)	n	8
S20	GTTTGTTTTATCAGTCGGATCAAGAGGAAAAT	y (General Class 1)	n	8
S20	ATCAAGGGGGCCAGCACCTACGGCAACCCGGT	y (General Class 1)	n	8
S20	AAATCGTTATTGGCCGCGTTAAACATAGTTGC	y (General Class 1)	n	8
S20	CGAACGGCACGCGGCCACGGTGGTGAGGGGCG	y (General Class 1)	n	8
S20	GTCGGTGTTTTTAATTCCACCAGCACTGTTGC	y (General Class 1)	n	8
S20	ATGACATGACCGTGACTAGCGAGAATGTCCCA	y (General Class 1)	n	8
S20	TAACTCAGCCACGCTACCGAACGTGCGGCGCG	y (General Class 1)	n	8
S20	GCAGATACGGTAAACGACTCAAAATACACGAA	y (General Class 1)	n	8
S20	ACGTCGCTTTCGTATAGCGATACCATTGCCAC	y (General Class 1)	n	8
S20	GTGCTGGGCATTATCCGCAGGCGCTAACCCGT	y (General Class 1)	n	8
S20	ACGAACAACAGCTCGCTCACGAACAATGTCCG	y (General Class 1)	n	8
S20	GTTACGCCGGGCCAGGTGAGAGACGTTACATC	y (General Class 1)	n	8
S20	CCGACGCGGGGGCGCGGGTCGTCGTCCTGCTG	y (General Class 1)	n	8
S20	TCTAATCGCTTCCGGGGTTCCCTGAATTTCCG	y (General Class 1)	n	8
S20	GCGCATCCCACAGTAAAAACTGTATATCGGCC	y (General Class 1)	n	8
S20	TCGTGGGGAGTCTGAGGCATACGGCTGTACGC	y (General Class 1)	n	8
S20	GTTGCCGTAGTACTTCATCAAAAAGGCTCTGA	y (General Class 1)	n	8
S20	GCCACCCGGACAACAAAATGTATCCCGATTAT	y (General Class 1)	n	8
S20	TTCGCGCTGCGGCTTGCCATGCCGAAATACTG	y (General Class 1)	n	8
S20	CAAAATAAAAATATTTTTAGAGCTAATCCCCG	y (General Class 1)	n	8
S20	GCCTCAAAATCTCTCGGTGAGATGTAAGCGTC	y (General Class 1)	n	8
S20	GAGTCATTACCGGCCATGATAACCGCCAAGCG	y (General Class 1)	n	8
S20	GTCAGCGTGTTCTTTATTTAACCCCCTGCACG	y (General Class 1)	n	8
S21	GGCGGTCGTAATTTCAGCGGCGAACGTCGTGAAGGCGGTCGTGGTGATGGTCGTC	n	n	0
S21	ATGCTATGTGGTGAATGTTGCCAGCAAAGCGG	y (General Class 1)	n	8
S21	AGATTCACGTTCGCTGCTGGGCGCTCATACGC	y (General Class 1)	n	8
S21	AAATTGCAATCCCCCCACGCCACTGGTCAGAC	y (General Class 1)	n	8
S21	GATGAGCAACACGCCCGCACTGGCGTAACTTA	y (General Class 1)	n	8
S21	CACGGTAAATACTGGTATACACGCGGGACCAG	y (General Class 1)	n	8
S21	CTGATCGTCAGTTATGCCGGCGCGGAATGATGGACGAGAGAGAGCGGAAA	y (General Class 1)	n	8
S21	TTCCGGGATAATTCCCGGTCATTGGCGTTGAC	y (General Class 1)	n	8
S21	GAAATAGCAAACACGAACGACTCGCCGATCCC	y (General Class 1)	n	8
S21	GGCATAGCCCCCGATTTTCGGCGTACCCGTGC	y (General Class 1)	n	8
S21	TTCTTATCGGTGTGGTTCGGTCGTAACGTTGA	y (General Class 1)	n	8
S21	AAGAGACTCAGCTATGGGACTAATGGATAAAT	y (General Class 1)	n	8
S21	CAGCACGAAATCGACTATACCGCCGGGCGTTA	y (General Class 1)	n	8
S21	GTCACTAACCAGCCTGAAATCAGTTTTACAGG	y (General Class 1)	n	8
S21	AAAACACACAATCGCAGCCTCATACAGACTGG	y (General Class 1)	n	8
S21	GTTTGTTTTATCAGTCGGATCAAGAGGAAAAT	y (General Class 1)	n	8
S21	ATCAAGGGGGCCAGCACCTACGGCAACCCGGT	y (General Class 1)	n	8
S21	AAATCGTTATTGGCCGCGTTAAACATAGTTGC	y (General Class 1)	n	8
S21	CGAACGGCACGCGGCCACGGTGGTGAGGGGCG	y (General Class 1)	n	8
S21	GTCGGTGTTTTTAATTCCACCAGCACTGTTGC	y (General Class 1)	n	8
S21	ATGACATGACCGTGACTAGCGAGAATGTCCCA	y (General Class 1)	n	8
S21	TAACTCAGCCACGCTACCGAACGTGCGGCGCG	y (General Class 1)	n	8
S21	GCAGATACGGTAAACGACTCAAAATACACGAA	y (General Class 1)	n	8
S21	ACGTCGCTTTCGTATAGCGATACCATTGCCAC	y (General Class 1)	n	8
S21	GTGCTGGGCATTATCCGCAGGCGCTAACCCGT	y (General Class 1)	n	8
S21	ACGAACAACAGCTCGCTCACGAACAATGTCCG	y (General Class 1)	n	8
S21	GTTACGCCGGGCCAGGTGAGAGACGTTACATC	y (General Class 1)	n	8
S21	CCGACGCGGGGGCGCGGGTCGTCGTCCTGCTG	y (General Class 1)	n	8
S21	TCTAATCGCTTCCGGGGTTCCCTGAATTTCCG	y (General Class 1)	n	8
S21	GCGCATCCCACAGTAAAAACTGTATATCGGCC	y (General Class 1)	n	8
S21	TCGTGGGGAGTCTGAGGCATACGGCTGTACGC	y (General Class 1)	n	8
S21	GTTGCCGTAGTACTTCATCAAAAAGGCTCTGA	y (General Class 1)	n	8
S21	GCCACCCGGACAACAAAATGTATCCCGATTAT	y (General Class 1)	n	8
S21	TTCGCGCTGCGGCTTGCCATGCCGAAATACTG	y (General Class 1)	n	8
S21	CAAAATAAAAATATTTTTAGAGCTAATCCCCG	y (General Class 1)	n	8
S21	GCCTCAAAATCTCTCGGTGAGATGTAAGCGTC	y (General Class 1)	n	8
S21	GAGTCATTACCGGCCATGATAACCGCCAAGCG	y (General Class 1)	n	8
S21	GTCAGCGTGTTCTTTATTTAACCCCCTGCACG	y (General Class 1)	n	8
S22	CGTGCAGGGGGTTAAATAAAGAACACGCTGAC	y (General Class 1)	n	8
S22	CGCTTGGCGGTTATCATGGCCGGTAATGACTC	y (General Class 1)	n	8
S22	GACGCTTACATCTCACCGAGAGATTTTGAGGC	y (General Class 1)	n	8
S22	CGGGGATTAGCTCTAAAAATATTTTTATTTTG	y (General Class 1)	n	8
S22	CAGTATTTCGGCATGGCAAGCCGCAGCGCGAA	y (General Class 1)	n	8
S22	ATAATCGGGATACATTTTGTTGTCCGGGTGGC	y (General Class 1)	n	8
S22	TCAGAGCCTTTTTGATGAAGTACTACGGCAAC	y (General Class 1)	n	8
S22	GCGTACAGCCGTATGCCTCAGACTCCCCACGA	y (General Class 1)	n	8
S22	GGCCGATATACAGTTTTTACTGTGGGATGCGC	y (General Class 1)	n	8
S22	CGGAAATTCAGGGAACCCCGGAAGCGATTAGA	y (General Class 1)	n	8
S22	CAGCAGGACGACGACCCGCGCCCCCGCGTCGG	y (General Class 1)	n	8
S22	GATGTAACGTCTCTCACCTGGCCCGGCGTAAC	y (General Class 1)	n	8
S22	CGGACATTGTTCGTGAGCGAGCTGTTGTTCGT	y (General Class 1)	n	8
S22	ACGGGTTAGCGCCTGCGGATAATGCCCAGCAC	y (General Class 1)	n	8
S22	GTGGCAATGGTATCGCTATACGAAAGCGACGT	y (General Class 1)	n	8
S22	TTCGTGTATTTTGAGTCGTTTACCGTATCTGC	y (General Class 1)	n	8
S22	CGCGCCGCACGTTCGGTAGCGTGGCTGAGTTA	y (General Class 1)	n	8
S22	TGGGACATTCTCGCTAGTCACGGTCATGTCAT	y (General Class 1)	n	8
S22	GCAACAGTGCTGGTGGAATTAAAAACACCGAC	y (General Class 1)	n	8
S22	CGCCCCTCACCACCGTGGCCGCGTGCCGTTCG	y (General Class 1)	n	8
S22	GCAACTATGTTTAACGCGGCCAATAACGATTT	y (General Class 1)	n	8
S22	ACCGGGTTGCCGTAGGTGCTGGCCCCCTTGAT	y (General Class 1)	n	8
S22	ATTTTCCTCTTGATCCGACTGATAAAACAAAC	y (General Class 1)	n	8
S22	CCAGTCTGTATGAGGCTGCGATTGTGTGTTTT	y (General Class 1)	n	8
S22	CCTGTAAAACTGATTTCAGGCTGGTTAGTGAC	y (General Class 1)	n	8
S22	TAACGCCCGGCGGTATAGTCGATTTCGTGCTG	y (General Class 1)	n	8
S22	ATTTATCCATTAGTCCCATAGCTGAGTCTCTT	y (General Class 1)	n	8
S22	TCAACGTTACGACCGAACCACACCGATAAGAA	y (General Class 1)	n	8
S22	GCACGGGTACGCCGAAAATCGGGGGCTATGCC	y (General Class 1)	n	8
S22	GGGATCGGCGAGTCGTTCGTGTTTGCTATTTC	y (General Class 1)	n	8
S22	GTCAACGCCAATGACCGGGAATTATCCCGGAA	y (General Class 1)	n	8
S22	TTTCCGCTCTCTCTCGTCCATCATTCCGCGCCGGCATAACTGACGATCAG	y (General Class 1)	n	8
S22	CTGGTCCCGCGTGTATACCAGTATTTACCGTG	y (General Class 1)	n	8
S22	TAAGTTACGCCAGTGCGGGCGTGTTGCTCATC	y (General Class 1)	n	8
S22	GTCTGACCAGTGGCGTGGGGGGATTGCAATTT	y (General Class 1)	n	8
S22	GCGTATGAGCGCCCAGCAGCGAACGTGAATCT	y (General Class 1)	n	8
S22	CCGCTTTGCTGGCAACATTCACCACATAGCAT	y (General Class 1)	n	8
S23	CGTGCAGGGGGTTAAATAAAGAACACGCTGAC	y (General Class 1)	n	8
S23	CGCTTGGCGGTTATCATGGCCGGTAATGACTC	y (General Class 1)	n	8
S23	GACGCTTACATCTCACCGAGAGATTTTGAGGC	y (General Class 1)	n	8
S23	CGGGGATTAGCTCTAAAAATATTTTTATTTTG	y (General Class 1)	n	8
S23	CAGTATTTCGGCATGGCAAGCCGCAGCGCGAA	y (General Class 1)	n	8
S23	ATAATCGGGATACATTTTGTTGTCCGGGTGGC	y (General Class 1)	n	8
S23	TCAGAGCCTTTTTGATGAAGTACTACGGCAAC	y (General Class 1)	n	8
S23	GCGTACAGCCGTATGCCTCAGACTCCCCACGA	y (General Class 1)	n	8
S23	GGCCGATATACAGTTTTTACTGTGGGATGCGC	y (General Class 1)	n	8
S23	CGGAAATTCAGGGAACCCCGGAAGCGATTAGA	y (General Class 1)	n	8
S23	CAGCAGGACGACGACCCGCGCCCCCGCGTCGG	y (General Class 1)	n	8
S23	GATGTAACGTCTCTCACCTGGCCCGGCGTAAC	y (General Class 1)	n	8
S23	CGGACATTGTTCGTGAGCGAGCTGTTGTTCGT	y (General Class 1)	n	8
S23	ACGGGTTAGCGCCTGCGGATAATGCCCAGCAC	y (General Class 1)	n	8
S23	GTGGCAATGGTATCGCTATACGAAAGCGACGT	y (General Class 1)	n	8
S23	TTCGTGTATTTTGAGTCGTTTACCGTATCTGC	y (General Class 1)	n	8
S23	CGCGCCGCACGTTCGGTAGCGTGGCTGAGTTA	y (General Class 1)	n	8
S23	TGGGACATTCTCGCTAGTCACGGTCATGTCAT	y (General Class 1)	n	8
S23	GCAACAGTGCTGGTGGAATTAAAAACACCGAC	y (General Class 1)	n	8
S23	CGCCCCTCACCACCGTGGCCGCGTGCCGTTCG	y (General Class 1)	n	8
S23	GCAACTATGTTTAACGCGGCCAATAACGATTT	y (General Class 1)	n	8
S23	ACCGGGTTGCCGTAGGTGCTGGCCCCCTTGAT	y (General Class 1)	n	8
S23	ATTTTCCTCTTGATCCGACTGATAAAACAAAC	y (General Class 1)	n	8
S23	CCAGTCTGTATGAGGCTGCGATTGTGTGTTTT	y (General Class 1)	n	8
S23	CCTGTAAAACTGATTTCAGGCTGGTTAGTGAC	y (General Class 1)	n	8
S23	TAACGCCCGGCGGTATAGTCGATTTCGTGCTG	y (General Class 1)	n	8
S23	ATTTATCCATTAGTCCCATAGCTGAGTCTCTT	y (General Class 1)	n	8
S23	TCAACGTTACGACCGAACCACACCGATAAGAA	y (General Class 1)	n	8
S23	GCACGGGTACGCCGAAAATCGGGGGCTATGCC	y (General Class 1)	n	8
S23	GGGATCGGCGAGTCGTTCGTGTTTGCTATTTC	y (General Class 1)	n	8
S23	GTCAACGCCAATGACCGGGAATTATCCCGGAA	y (General Class 1)	n	8
S23	TTTCCGCTCTCTCTCGTCCATCATTCCGCGCCGGCATAACTGACGATCAG	y (General Class 1)	n	8
S23	CTGGTCCCGCGTGTATACCAGTATTTACCGTG	y (General Class 1)	n	8
S23	TAAGTTACGCCAGTGCGGGCGTGTTGCTCATC	y (General Class 1)	n	8
S23	GTCTGACCAGTGGCGTGGGGGGATTGCAATTT	y (General Class 1)	n	8
S23	GCGTATGAGCGCCCAGCAGCGAACGTGAATCT	y (General Class 1)	n	8
S23	CCGCTTTGCTGGCAACATTCACCACATAGCAT	y (General Class 1)	n	8
S24	GGCGGTCGTAATTTCAGCGGCGAACGTCGTGAAGGCGGTCGTGGTGATGGTCGTC	y (General Class 1)	n	8
S24	CGTGCAGGGGGTTAAATAAAGAACACGCTGAC	y (General Class 1)	n	8
S24	CGCTTGGCGGTTATCATGGCCGGTAATGACTC	y (General Class 1)	n	8
S24	GACGCTTACATCTCACCGAGAGATTTTGAGGC	y (General Class 1)	n	8
S24	CGGGGATTAGCTCTAAAAATATTTTTATTTTG	y (General Class 1)	n	8
S24	CAGTATTTCGGCATGGCAAGCCGCAGCGCGAA	y (General Class 1)	n	8
S24	ATAATCGGGATACATTTTGTTGTCCGGGTGGC	y (General Class 1)	n	8
S24	TCAGAGCCTTTTTGATGAAGTACTACGGCAAC	y (General Class 1)	n	8
S24	GCGTACAGCCGTATGCCTCAGACTCCCCACGA	y (General Class 1)	n	8
S24	GGCCGATATACAGTTTTTACTGTGGGATGCGC	y (General Class 1)	n	8
S24	CGGAAATTCAGGGAACCCCGGAAGCGATTAGA	y (General Class 1)	n	8
S24	CAGCAGGACGACGACCCGCGCCCCCGCGTCGG	y (General Class 1)	n	8
S24	GATGTAACGTCTCTCACCTGGCCCGGCGTAAC	y (General Class 1)	n	8
S24	CGGACATTGTTCGTGAGCGAGCTGTTGTTCGT	y (General Class 1)	n	8
S24	ACGGGTTAGCGCCTGCGGATAATGCCCAGCAC	y (General Class 1)	n	8
S24	GTGGCAATGGTATCGCTATACGAAAGCGACGT	y (General Class 1)	n	8
S24	TTCGTGTATTTTGAGTCGTTTACCGTATCTGC	y (General Class 1)	n	8
S24	CGCGCCGCACGTTCGGTAGCGTGGCTGAGTTA	y (General Class 1)	n	8
S24	TGGGACATTCTCGCTAGTCACGGTCATGTCAT	y (General Class 1)	n	8
S24	GCAACAGTGCTGGTGGAATTAAAAACACCGAC	y (General Class 1)	n	8
S24	CGCCCCTCACCACCGTGGCCGCGTGCCGTTCG	y (General Class 1)	n	8
S24	GCAACTATGTTTAACGCGGCCAATAACGATTT	y (General Class 1)	n	8
S24	ACCGGGTTGCCGTAGGTGCTGGCCCCCTTGAT	y (General Class 1)	n	8
S24	ATTTTCCTCTTGATCCGACTGATAAAACAAAC	y (General Class 1)	n	8
S24	CCAGTCTGTATGAGGCTGCGATTGTGTGTTTT	y (General Class 1)	n	8
S24	CCTGTAAAACTGATTTCAGGCTGGTTAGTGAC	y (General Class 1)	n	8
S24	TAACGCCCGGCGGTATAGTCGATTTCGTGCTG	y (General Class 1)	n	8
S24	ATTTATCCATTAGTCCCATAGCTGAGTCTCTT	y (General Class 1)	n	8
S24	GCACGGGTACGCCGAAAATCGGGGGCTATGCC	y (General Class 1)	n	8
S24	GGGATCGGCGAGTCGTTCGTGTTTGCTATTTC	y (General Class 1)	n	8
S24	GTCAACGCCAATGACCGGGAATTATCCCGGAA	y (General Class 1)	n	8
S24	TTTCCGCTCTCTCTCGTCCATCATTCCGCGCCGGCATAACTGACGATCAG	y (General Class 1)	n	8
S24	CTGGTCCCGCGTGTATACCAGTATTTACCGTG	y (General Class 1)	n	8
S24	TAAGTTACGCCAGTGCGGGCGTGTTGCTCATC	y (General Class 1)	n	8
S24	GTCTGACCAGTGGCGTGGGGGGATTGCAATTT	y (General Class 1)	n	8
S24	GCGTATGAGCGCCCAGCAGCGAACGTGAATCT	y (General Class 1)	n	8
S24	CCGCTTTGCTGGCAACATTCACCACATAGCAT	y (General Class 1)	n	8
S25	ATGCTATGTGGTGAATGTTGCCAGCAAAGCGG	y (General Class 1)	n	8
S25	AGATTCACGTTCGCTGCTGGGCGCTCATACGC	y (General Class 1)	n	8
S25	AAATTGCAATCCCCCCACGCCACTGGTCAGAC	y (General Class 1)	n	8
S25	GATGAGCAACACGCCCGCACTGGCGTAACTTA	y (General Class 1)	n	8
S25	CACGGTAAATACTGGTATACACGCGGGACCAG	y (General Class 1)	n	8
S25	AAAAATTTTCTGTGAAATGCCGGGTTGCGCGC	y (General Class 1)	n	8
S25	CTGATCGTCAGTTATGCCGGCGCGGAATGATGGACGAGAGAGAGCGGAAA	y (General Class 1)	n	8
S25	TTCCGGGATAATTCCCGGTCATTGGCGTTGAC	y (General Class 1)	n	8
S25	GAAATAGCAAACACGAACGACTCGCCGATCCC	y (General Class 1)	n	8
S25	GGCATAGCCCCCGATTTTCGGCGTACCCGTGC	y (General Class 1)	n	8
S25	TTCTTATCGGTGTGGTTCGGTCGTAACGTTGA	y (General Class 1)	n	8
S25	AAGAGACTCAGCTATGGGACTAATGGATAAAT	y (General Class 1)	n	8
S25	CAGCACGAAATCGACTATACCGCCGGGCGTTA	y (General Class 1)	n	8
S25	GTCACTAACCAGCCTGAAATCAGTTTTACAGG	y (General Class 1)	n	8
S25	AAAACACACAATCGCAGCCTCATACAGACTGG	y (General Class 1)	n	8
S25	GTTTGTTTTATCAGTCGGATCAAGAGGAAAAT	y (General Class 1)	n	8
S25	ATCAAGGGGGCCAGCACCTACGGCAACCCGGT	y (General Class 1)	n	8
S25	AAATCGTTATTGGCCGCGTTAAACATAGTTGC	y (General Class 1)	n	8
S25	CGAACGGCACGCGGCCACGGTGGTGAGGGGCG	y (General Class 1)	n	8
S25	GTCGGTGTTTTTAATTCCACCAGCACTGTTGC	y (General Class 1)	n	8
S25	ATGACATGACCGTGACTAGCGAGAATGTCCCA	y (General Class 1)	n	8
S25	TAACTCAGCCACGCTACCGAACGTGCGGCGCG	y (General Class 1)	n	8
S25	GCAGATACGGTAAACGACTCAAAATACACGAA	y (General Class 1)	n	8
S25	ACGTCGCTTTCGTATAGCGATACCATTGCCAC	y (General Class 1)	n	8
S25	GTGCTGGGCATTATCCGCAGGCGCTAACCCGT	y (General Class 1)	n	8
S25	ACGAACAACAGCTCGCTCACGAACAATGTCCG	y (General Class 1)	n	8
S25	GTTACGCCGGGCCAGGTGAGAGACGTTACATC	y (General Class 1)	n	8
S25	CCGACGCGGGGGCGCGGGTCGTCGTCCTGCTG	y (General Class 1)	n	8
S25	TCTAATCGCTTCCGGGGTTCCCTGAATTTCCG	y (General Class 1)	n	8
S25	GCGCATCCCACAGTAAAAACTGTATATCGGCC	y (General Class 1)	n	8
S25	TCGTGGGGAGTCTGAGGCATACGGCTGTACGC	y (General Class 1)	n	8
S25	GTTGCCGTAGTACTTCATCAAAAAGGCTCTGA	y (General Class 1)	n	8
S25	GCCACCCGGACAACAAAATGTATCCCGATTAT	y (General Class 1)	n	8
S25	TTCGCGCTGCGGCTTGCCATGCCGAAATACTG	y (General Class 1)	n	8
S25	CAAAATAAAAATATTTTTAGAGCTAATCCCCG	y (General Class 1)	n	8
S25	GCCTCAAAATCTCTCGGTGAGATGTAAGCGTC	y (General Class 1)	n	8
S25	GAGTCATTACCGGCCATGATAACCGCCAAGCG	y (General Class 1)	n	8
S25	GTCAGCGTGTTCTTTATTTAACCCCCTGCACG	y (General Class 1)	n	8
S26	AGGATTTCGCCGCGCTGTTGGCCTCCAGATTC	y (General Class 1)	n	8
S26	CCGTGCCTGTCCAGGACAAATTGCCGATTATT	y (General Class 1)	n	8
S26	CTGCCGGTCTGTGCTGTTGTCGTCAATAATCA	y (General Class 1)	n	8
S26	GCATGTGACAGTCTGATTTTTATAGCGCATGA	y (General Class 1)	n	8
S26	AATTTAGGGGCCGGAACTCCGGGAAAGGCAGC	y (General Class 1)	n	8
S26	CAAACACCAAGCTCTTCCGCCGCGCGTTCCTGA	y (General Class 1)	n	8
S26	TTGCTCTCATTAAAGGGGTTTCCATGTTTGAT	y (General Class 1)	n	8
S26	CGGTCGCAGCCTGGCCTGTTGCCGTAGAATCG	y (General Class 1)	n	8
S26	AGTTACTGATGCAGACTGCGGATCTTAATCGG	y (General Class 1)	n	8
S26	TGCGCCAACGACTGGAATTTTTGCGTGTAGCC	y (General Class 1)	n	8
S26	ACGTTGGCTGAAAACGGTTTTTCGGTCCGCCT	y (General Class 1)	n	8
S26	AGAGCGAGCACGTCCGCCGTAAAATTGCCATG	y (General Class 1)	n	8
S26	AATATATGGCGCTCACGCGCATGAGCATTCTC	y (General Class 1)	n	8
S26	CAGGGCAAATTCATCCGCCGCTGACCACTGGT	y (General Class 1)	n	8
S26	GACGCTTACATCTCACCGAGAGATTTTGAGGC	y (General Class 1)	n	8
S26	GGAACTGGTTTAGCTATCGCTGCCGGGGCTAT	y (General Class 1)	n	8
S26	GATTGCTCAGATTGGGAATTTGACCAGCGGCC	y (General Class 1)	n	8
S26	TCACGAGGGCCTCCTTATTGGGTCGGGCAGGT	y (General Class 1)	n	8
S26	GTTGGGTTGCATAGATGACACGCTTATAAATA	y (General Class 1)	n	8
S27	AGGATTTCGCCGCGCTGTTGGCCTCCAGATTC	y (General Class 1)	n	8
S27	CCGTGCCTGTCCAGGACAAATTGCCGATTATT	y (General Class 1)	n	8
S27	CTGCCGGTCTGTGCTGTTGTCGTCAATAATCA	y (General Class 1)	n	8
S27	GCATGTGACAGTCTGATTTTTATAGCGCATGA	y (General Class 1)	n	8
S27	AATTTAGGGGCCGGAACTCCGGGAAAGGCAGC	y (General Class 1)	n	8
S27	CAAACACCAAGCTCTTCCGCCGCGCGTTCCTGA	y (General Class 1)	n	8
S27	TTGCTCTCATTAAAGGGGTTTCCATGTTTGAT	y (General Class 1)	n	8
S27	CGGTCGCAGCCTGGCCTGTTGCCGTAGAATCG	y (General Class 1)	n	8
S27	AGTTACTGATGCAGACTGCGGATCTTAATCGG	y (General Class 1)	n	8
S27	TGCGCCAACGACTGGAATTTTTGCGTGTAGCC	y (General Class 1)	n	8
S27	ACGTTGGCTGAAAACGGTTTTTCGGTCCGCCT	y (General Class 1)	n	8
S27	AGAGCGAGCACGTCCGCCGTAAAATTGCCATG	y (General Class 1)	n	8
S27	AATATATGGCGCTCACGCGCATGAGCATTCTC	y (General Class 1)	n	8
S27	CAGGGCAAATTCATCCGCCGCTGACCACTGGT	y (General Class 1)	n	8
S27	GACGCTTACATCTCACCGAGAGATTTTGAGGC	y (General Class 1)	n	8
S27	GGAACTGGTTTAGCTATCGCTGCCGGGGCTAT	y (General Class 1)	n	8
S27	GATTGCTCAGATTGGGAATTTGACCAGCGGCC	y (General Class 1)	n	8
S27	TCACGAGGGCCTCCTTATTGGGTCGGGCAGGT	y (General Class 1)	n	8
S27	GTTGGGTTGCATAGATGACACGCTTATAAATA	y (General Class 1)	n	8
S28	TATTTATAAGCGTGTCATCTATGCAACCCAAC	y (General Class 1)	n	8
S28	ACCTGCCCGACCCAATAAGGAGGCCCTCGTGA	y (General Class 1)	n	8
S28	GGCCGCTGGTCAAATTCCCAATCTGAGCAATC	y (General Class 1)	n	8
S28	ATAGCCCCGGCAGCGATAGCTAAACCAGTTCC	y (General Class 1)	n	8
S28	GCCTCAAAATCTCTCGGTGAGATGTAAGCGTC	y (General Class 1)	n	8
S28	ACCAGTGGTCAGCGGCGGATGAATTTGCCCTG	y (General Class 1)	n	8
S28	GAGAATGCTCATGCGCGTGAGCGCCATATATT	y (General Class 1)	n	8
S28	CATGGCAATTTTACGGCGGACGTGCTCGCTCT	y (General Class 1)	n	8
S28	AGGCGGACCGAAAAACCGTTTTCAGCCAACGT	y (General Class 1)	n	8
S28	GGCTACACGCAAAAATTCCAGTCGTTGGCGCA	y (General Class 1)	n	8
S28	CCGATTAAGATCCGCAGTCTGCATCAGTAACT	y (General Class 1)	n	8
S28	CGATTCTACGGCAACAGGCCAGGCTGCGACCG	y (General Class 1)	n	8
S28	ATCAAACATGGAAACCCCTTTAATGAGAGCAA	y (General Class 1)	n	8
S28	TCAGGAACGCGCGGCGGAAGAGCTTGGTGTTTG	y (General Class 1)	n	8
S28	GCTGCCTTTCCCGGAGTTCCGGCCCCTAAATT	y (General Class 1)	n	8
S28	TCATGCGCTATAAAAATCAGACTGTCACATGC	y (General Class 1)	n	8
S28	TGATTATTGACGACAACAGCACAGACCGGCAG	y (General Class 1)	n	8
S28	AATAATCGGCAATTTGTCCTGGACAGGCACGG	y (General Class 1)	n	8
S28	AATAATCGGCAATTTGTCCTGGACAGGCACGG	y (General Class 1)	n	8
S28	GAATCTGGAGGCCAACAGCGCGGCGAAATCCT	y (General Class 1)	n	8
S29	TATTTATAAGCGTGTCATCTATGCAACCCAAC	y (General Class 1)	n	8
S29	ACCTGCCCGACCCAATAAGGAGGCCCTCGTGA	y (General Class 1)	n	8
S29	GGCCGCTGGTCAAATTCCCAATCTGAGCAATC	y (General Class 1)	n	8
S29	ATAGCCCCGGCAGCGATAGCTAAACCAGTTCC	y (General Class 1)	n	8
S29	GCCTCAAAATCTCTCGGTGAGATGTAAGCGTC	y (General Class 1)	n	8
S29	ACCAGTGGTCAGCGGCGGATGAATTTGCCCTG	y (General Class 1)	n	8
S29	GAGAATGCTCATGCGCGTGAGCGCCATATATT	y (General Class 1)	n	8
S29	CATGGCAATTTTACGGCGGACGTGCTCGCTCT	y (General Class 1)	n	8
S29	AGGCGGACCGAAAAACCGTTTTCAGCCAACGT	y (General Class 1)	n	8
S29	GGCTACACGCAAAAATTCCAGTCGTTGGCGCA	y (General Class 1)	n	8
S29	CCGATTAAGATCCGCAGTCTGCATCAGTAACT	y (General Class 1)	n	8
S29	CGATTCTACGGCAACAGGCCAGGCTGCGACCG	y (General Class 1)	n	8
S29	ATCAAACATGGAAACCCCTTTAATGAGAGCAA	y (General Class 1)	n	8
S29	TCAGGAACGCGCGGCGGAAGAGCTTGGTGTTTG	y (General Class 1)	n	8
S29	GCTGCCTTTCCCGGAGTTCCGGCCCCTAAATT	y (General Class 1)	n	8
S29	TCATGCGCTATAAAAATCAGACTGTCACATGC	y (General Class 1)	n	8
S29	TGATTATTGACGACAACAGCACAGACCGGCAG	y (General Class 1)	n	8
S29	CTGTAATTTTCATGAAAGGTGGATGGCTGCGCAC	n	n	8
S30	AGGATTTCGCCGCGCTGTTGGCCTCCAGATTC	y (General Class 1)	n	8
S30	CCGTGCCTGTCCAGGACAAATTGCCGATTATT	y (General Class 1)	n	8
S30	CTGCCGGTCTGTGCTGTTGTCGTCAATAATCA	y (General Class 1)	n	8
S30	GCATGTGACAGTCTGATTTTTATAGCGCATGA	y (General Class 1)	n	8
S30	AATTTAGGGGCCGGAACTCCGGGAAAGGCAGC	y (General Class 1)	n	8
S30	CAAACACCAAGCTCTTCCGCCGCGCGTTCCTGA	y (General Class 1)	n	8
S30	TTGCTCTCATTAAAGGGGTTTCCATGTTTGAT	y (General Class 1)	n	8
S30	CGGTCGCAGCCTGGCCTGTTGCCGTAGAATCG	y (General Class 1)	n	8
S30	AGTTACTGATGCAGACTGCGGATCTTAATCGG	y (General Class 1)	n	8
S30	TGCGCCAACGACTGGAATTTTTGCGTGTAGCC	y (General Class 1)	n	8
S30	ACGTTGGCTGAAAACGGTTTTTCGGTCCGCCT	y (General Class 1)	n	8
S30	AGAGCGAGCACGTCCGCCGTAAAATTGCCATG	y (General Class 1)	n	8
S30	AATATATGGCGCTCACGCGCATGAGCATTCTC	y (General Class 1)	n	8
S30	CAGGGCAAATTCATCCGCCGCTGACCACTGGT	y (General Class 1)	n	8
S30	GACGCTTACATCTCACCGAGAGATTTTGAGGC	y (General Class 1)	n	8
S30	GGAACTGGTTTAGCTATCGCTGCCGGGGCTAT	y (General Class 1)	n	8
S30	GATTGCTCAGATTGGGAATTTGACCAGCGGCC	y (General Class 1)	n	8
S30	TCACGAGGGCCTCCTTATTGGGTCGGGCAGGT	y (General Class 1)	n	8
S30	GTTGGGTTGCATAGATGACACGCTTATAAATA	y (General Class 1)	n	8
S31	TATTTATAAGCGTGTCATCTATGCAACCCAAC	y (General Class 1)	n	8
S31	ACCTGCCCGACCCAATAAGGAGGCCCTCGTGA	y (General Class 1)	n	8
S31	GGCCGCTGGTCAAATTCCCAATCTGAGCAATC	y (General Class 1)	n	8
S31	ATAGCCCCGGCAGCGATAGCTAAACCAGTTCC	y (General Class 1)	n	8
S31	GCCTCAAAATCTCTCGGTGAGATGTAAGCGTC	y (General Class 1)	n	8
S31	ACCAGTGGTCAGCGGCGGATGAATTTGCCCTG	y (General Class 1)	n	8
S31	GAGAATGCTCATGCGCGTGAGCGCCATATATT	y (General Class 1)	n	8
S31	CATGGCAATTTTACGGCGGACGTGCTCGCTCT	y (General Class 1)	n	8
S31	AGGCGGACCGAAAAACCGTTTTCAGCCAACGT	y (General Class 1)	n	8
S31	GGCTACACGCAAAAATTCCAGTCGTTGGCGCA	y (General Class 1)	n	8
S31	CCGATTAAGATCCGCAGTCTGCATCAGTAACT	y (General Class 1)	n	8
S31	CGATTCTACGGCAACAGGCCAGGCTGCGACCG	y (General Class 1)	n	8
S31	ATCAAACATGGAAACCCCTTTAATGAGAGCAA	y (General Class 1)	n	8
S31	TCAGGAACGCGCGGCGGAAGAGCTTGGTGTTTG	y (General Class 1)	n	8
S31	GCTGCCTTTCCCGGAGTTCCGGCCCCTAAATT	y (General Class 1)	n	8
S31	TCATGCGCTATAAAAATCAGACTGTCACATGC	y (General Class 1)	n	8
S31	TGATTATTGACGACAACAGCACAGACCGGCAG	y (General Class 1)	n	8
S31	AATAATCGGCAATTTGTCCTGGACAGGCACGG	y (General Class 1)	n	8
S31	GAATCTGGAGGCCAACAGCGCGGCGAAATCCT	y (General Class 1)	n	8
S32	TATTTATAAGCGTGTCATCTATGCAACCCAAC	y (General Class 1)	n	8
S32	ACCTGCCCGACCCAATAAGGAGGCCCTCGTGA	y (General Class 1)	n	8
S32	GGCCGCTGGTCAAATTCCCAATCTGAGCAATC	y (General Class 1)	n	8
S32	ATAGCCCCGGCAGCGATAGCTAAACCAGTTCC	y (General Class 1)	n	8
S32	GCCTCAAAATCTCTCGGTGAGATGTAAGCGTC	y (General Class 1)	n	8
S32	ACCAGTGGTCAGCGGCGGATGAATTTGCCCTG	y (General Class 1)	n	8
S32	GAGAATGCTCATGCGCGTGAGCGCCATATATT	y (General Class 1)	n	8
S32	CATGGCAATTTTACGGCGGACGTGCTCGCTCT	y (General Class 1)	n	8
S32	AGGCGGACCGAAAAACCGTTTTCAGCCAACGT	y (General Class 1)	n	8
S32	GGCTACACGCAAAAATTCCAGTCGTTGGCGCA	y (General Class 1)	n	8
S32	CCGATTAAGATCCGCAGTCTGCATCAGTAACT	y (General Class 1)	n	8
S32	CGATTCTACGGCAACAGGCCAGGCTGCGACCG	y (General Class 1)	n	8
S32	ATCAAACATGGAAACCCCTTTAATGAGAGCAA	y (General Class 1)	n	8
S32	TCAGGAACGCGCGGCGGAAGAGCTTGGTGTTTG	y (General Class 1)	n	8
S32	GCTGCCTTTCCCGGAGTTCCGGCCCCTAAATT	y (General Class 1)	n	8
S32	TCATGCGCTATAAAAATCAGACTGTCACATGC	y (General Class 1)	n	8
S32	TGATTATTGACGACAACAGCACAGACCGGCAG	y (General Class 1)	n	8
S33	TATTTATAAGCGTGTCATCTATGCAACCCAAC	y (General Class 1)	n	8
S33	ACCTGCCCGACCCAATAAGGAGGCCCTCGTGA	y (General Class 1)	n	8
S33	GGCCGCTGGTCAAATTCCCAATCTGAGCAATC	y (General Class 1)	n	8
S33	ATAGCCCCGGCAGCGATAGCTAAACCAGTTCC	y (General Class 1)	n	8
S33	GCCTCAAAATCTCTCGGTGAGATGTAAGCGTC	y (General Class 1)	n	8
S33	ACCAGTGGTCAGCGGCGGATGAATTTGCCCTG	y (General Class 1)	n	8
S33	GAGAATGCTCATGCGCGTGAGCGCCATATATT	y (General Class 1)	n	8
S33	CATGGCAATTTTACGGCGGACGTGCTCGCTCT	y (General Class 1)	n	8
S33	AGGCGGACCGAAAAACCGTTTTCAGCCAACGT	y (General Class 1)	n	8
S33	GGCTACACGCAAAAATTCCAGTCGTTGGCGCA	y (General Class 1)	n	8
S33	CCGATTAAGATCCGCAGTCTGCATCAGTAACT	y (General Class 1)	n	8
S33	CGATTCTACGGCAACAGGCCAGGCTGCGACCG	y (General Class 1)	n	8
S33	ATCAAACATGGAAACCCCTTTAATGAGAGCAA	y (General Class 1)	n	8
S33	TCAGGAACGCGCGGCGGAAGAGCTTGGTGTTTG	y (General Class 1)	n	8
S33	GCTGCCTTTCCCGGAGTTCCGGCCCCTAAATT	y (General Class 1)	n	8
S33	TCATGCGCTATAAAAATCAGACTGTCACATGC	y (General Class 1)	n	8
S33	TGATTATTGACGACAACAGCACAGACCGGCAG	y (General Class 1)	n	8
S34	CTGCCGGTCTGTGCTGTTGTCGTCAATAATCA	y (General Class 1)	n	8
S34	GCATGTGACAGTCTGATTTTTATAGCGCATGA	y (General Class 1)	n	8
S34	AATTTAGGGGCCGGAACTCCGGGAAAGGCAGC	y (General Class 1)	n	8
S34	CAAACACCAAGCTCTTCCGCCGCGCGTTCCTGA	y (General Class 1)	n	8
S34	TTGCTCTCATTAAAGGGGTTTCCATGTTTGAT	y (General Class 1)	n	8
S34	CGGTCGCAGCCTGGCCTGTTGCCGTAGAATCG	y (General Class 1)	n	8
S34	AGTTACTGATGCAGACTGCGGATCTTAATCGG	y (General Class 1)	n	8
S34	TGCGCCAACGACTGGAATTTTTGCGTGTAGCC	y (General Class 1)	n	8
S34	ACGTTGGCTGAAAACGGTTTTTCGGTCCGCCT	y (General Class 1)	n	8
S34	AGAGCGAGCACGTCCGCCGTAAAATTGCCATG	y (General Class 1)	n	8
S34	AATATATGGCGCTCACGCGCATGAGCATTCTC	y (General Class 1)	n	8
S34	CAGGGCAAATTCATCCGCCGCTGACCACTGGT	y (General Class 1)	n	8
S34	GACGCTTACATCTCACCGAGAGATTTTGAGGC	y (General Class 1)	n	8
S34	GGAACTGGTTTAGCTATCGCTGCCGGGGCTAT	y (General Class 1)	n	8
S34	GATTGCTCAGATTGGGAATTTGACCAGCGGCC	y (General Class 1)	n	8
S34	TCACGAGGGCCTCCTTATTGGGTCGGGCAGGT	y (General Class 1)	n	8
S34	GTTGGGTTGCATAGATGACACGCTTATAAATA	y (General Class 1)	n	8
S35	TATTTATAAGCGTGTCATCTATGCAACCCAAC	y (General Class 1)	n	8
S35	ACCTGCCCGACCCAATAAGGAGGCCCTCGTGA	y (General Class 1)	n	8
S35	GGCCGCTGGTCAAATTCCCAATCTGAGCAATC	y (General Class 1)	n	8
S35	ATAGCCCCGGCAGCGATAGCTAAACCAGTTCC	y (General Class 1)	n	8
S35	GCCTCAAAATCTCTCGGTGAGATGTAAGCGTC	y (General Class 1)	n	8
S35	ACCAGTGGTCAGCGGCGGATGAATTTGCCCTG	y (General Class 1)	n	8
S35	GAGAATGCTCATGCGCGTGAGCGCCATATATT	y (General Class 1)	n	8
S35	CATGGCAATTTTACGGCGGACGTGCTCGCTCT	y (General Class 1)	n	8
S35	AGGCGGACCGAAAAACCGTTTTCAGCCAACGT	y (General Class 1)	n	8
S35	GGCTACACGCAAAAATTCCAGTCGTTGGCGCA	y (General Class 1)	n	8
S35	CCGATTAAGATCCGCAGTCTGCATCAGTAACT	y (General Class 1)	n	8
S35	CGATTCTACGGCAACAGGCCAGGCTGCGACCG	y (General Class 1)	n	8
S35	ATCAAACATGGAAACCCCTTTAATGAGAGCAA	y (General Class 1)	n	8
S35	TCAGGAACGCGCGGCGGAAGAGCTTGGTGTTTG	y (General Class 1)	n	8
S35	GCTGCCTTTCCCGGAGTTCCGGCCCCTAAATT	y (General Class 1)	n	8
S35	TCATGCGCTATAAAAATCAGACTGTCACATGC	y (General Class 1)	n	8
S35	TGATTATTGACGACAACAGCACAGACCGGCAG	y (General Class 1)	n	8
S35	AATAATCGGCAATTTGTCCTGGACAGGCACGG	y (General Class 1)	n	8
S35	GAATCTGGAGGCCAACAGCGCGGCGAAATCCT	y (General Class 1)	n	8
S36	TATTTATAAGCGTGTCATCTATGCAACCCAAC	y (General Class 1)	n	8
S36	ACCTGCCCGACCCAATAAGGAGGCCCTCGTGA	y (General Class 1)	n	8
S36	GGCCGCTGGTCAAATTCCCAATCTGAGCAATC	y (General Class 1)	n	8
S36	ATAGCCCCGGCAGCGATAGCTAAACCAGTTCC	y (General Class 1)	n	8
S36	GCCTCAAAATCTCTCGGTGAGATGTAAGCGTC	y (General Class 1)	n	8
S36	ACCAGTGGTCAGCGGCGGATGAATTTGCCCTG	y (General Class 1)	n	8
S36	GAGAATGCTCATGCGCGTGAGCGCCATATATT	y (General Class 1)	n	8
S36	CATGGCAATTTTACGGCGGACGTGCTCGCTCT	y (General Class 1)	n	8
S36	AGGCGGACCGAAAAACCGTTTTCAGCCAACGT	y (General Class 1)	n	8
S36	GGCTACACGCAAAAATTCCAGTCGTTGGCGCA	y (General Class 1)	n	8
S36	CCGATTAAGATCCGCAGTCTGCATCAGTAACT	y (General Class 1)	n	8
S36	CGATTCTACGGCAACAGGCCAGGCTGCGACCG	y (General Class 1)	n	8
S36	ATCAAACATGGAAACCCCTTTAATGAGAGCAA	y (General Class 1)	n	8
S36	TCAGGAACGCGCGGCGGAAGAGCTTGGTGTTTG	y (General Class 1)	n	8
S36	GCTGCCTTTCCCGGAGTTCCGGCCCCTAAATT	y (General Class 1)	n	8
S36	TCATGCGCTATAAAAATCAGACTGTCACATGC	y (General Class 1)	n	8
S36	TGATTATTGACGACAACAGCACAGACCGGCAG	y (General Class 1)	n	8
S36	AATAATCGGCAATTTGTCCTGGACAGGCACGG	y (General Class 1)	n	8
S36	GAATCTGGAGGCCAACAGCGCGGCGAAATCCT	y (General Class 1)	n	8
S37	AGGATTTCGCCGCGCTGTTGGCCTCCAGATTC	y (General Class 1)	n	8
S37	CCGTGCCTGTCCAGGACAAATTGCCGATTATT	y (General Class 1)	n	8
S37	CTGCCGGTCTGTGCTGTTGTCGTCAATAATCA	y (General Class 1)	n	8
S37	GCATGTGACAGTCTGATTTTTATAGCGCATGA	y (General Class 1)	n	8
S37	AATTTAGGGGCCGGAACTCCGGGAAAGGCAGC	y (General Class 1)	n	8
S37	CAAACACCAAGCTCTTCCGCCGCGCGTTCCTGA	y (General Class 1)	n	8
S37	TTGCTCTCATTAAAGGGGTTTCCATGTTTGAT	y (General Class 1)	n	8
S37	CGGTCGCAGCCTGGCCTGTTGCCGTAGAATCG	y (General Class 1)	n	8
S37	AGTTACTGATGCAGACTGCGGATCTTAATCGG	y (General Class 1)	n	8
S37	TGCGCCAACGACTGGAATTTTTGCGTGTAGCC	y (General Class 1)	n	8
S37	ACGTTGGCTGAAAACGGTTTTTCGGTCCGCCT	y (General Class 1)	n	8
S37	AGAGCGAGCACGTCCGCCGTAAAATTGCCATG	y (General Class 1)	n	8
S37	AATATATGGCGCTCACGCGCATGAGCATTCTC	y (General Class 1)	n	8
S37	CAGGGCAAATTCATCCGCCGCTGACCACTGGT	y (General Class 1)	n	8
S37	GACGCTTACATCTCACCGAGAGATTTTGAGGC	y (General Class 1)	n	8
S37	GGAACTGGTTTAGCTATCGCTGCCGGGGCTAT	y (General Class 1)	n	8
S37	GATTGCTCAGATTGGGAATTTGACCAGCGGCC	y (General Class 1)	n	8
S37	TCACGAGGGCCTCCTTATTGGGTCGGGCAGGT	y (General Class 1)	n	8
S37	GTTGGGTTGCATAGATGACACGCTTATAAATA	y (General Class 1)	n	8
S38	CTGCCGGTCTGTGCTGTTGTCGTCAATAATCA	y (General Class 1)	n	8
S38	GCATGTGACAGTCTGATTTTTATAGCGCATGA	y (General Class 1)	n	8
S38	AATTTAGGGGCCGGAACTCCGGGAAAGGCAGC	y (General Class 1)	n	8
S38	CAAACACCAAGCTCTTCCGCCGCGCGTTCCTGA	y (General Class 1)	n	8
S38	TTGCTCTCATTAAAGGGGTTTCCATGTTTGAT	y (General Class 1)	n	8
S38	CGGTCGCAGCCTGGCCTGTTGCCGTAGAATCG	y (General Class 1)	n	8
S38	AGTTACTGATGCAGACTGCGGATCTTAATCGG	y (General Class 1)	n	8
S38	TGCGCCAACGACTGGAATTTTTGCGTGTAGCC	y (General Class 1)	n	8
S38	ACGTTGGCTGAAAACGGTTTTTCGGTCCGCCT	y (General Class 1)	n	8
S38	AGAGCGAGCACGTCCGCCGTAAAATTGCCATG	y (General Class 1)	n	8
S38	AATATATGGCGCTCACGCGCATGAGCATTCTC	y (General Class 1)	n	8
S38	CAGGGCAAATTCATCCGCCGCTGACCACTGGT	y (General Class 1)	n	8
S38	GACGCTTACATCTCACCGAGAGATTTTGAGGC	y (General Class 1)	n	8
S38	GGAACTGGTTTAGCTATCGCTGCCGGGGCTAT	y (General Class 1)	n	8
S38	GATTGCTCAGATTGGGAATTTGACCAGCGGCC	y (General Class 1)	n	8
S38	TCACGAGGGCCTCCTTATTGGGTCGGGCAGGT	y (General Class 1)	n	8
S38	GTTGGGTTGCATAGATGACACGCTTATAAATA	y (General Class 1)	n	8
S39	TATTTATAAGCGTGTCATCTATGCAACCCAAC	y (General Class 1)	n	8
S39	ACCTGCCCGACCCAATAAGGAGGCCCTCGTGA	y (General Class 1)	n	8
S39	GGCCGCTGGTCAAATTCCCAATCTGAGCAATC	y (General Class 1)	n	8
S39	ATAGCCCCGGCAGCGATAGCTAAACCAGTTCC	y (General Class 1)	n	8
S39	GCCTCAAAATCTCTCGGTGAGATGTAAGCGTC	y (General Class 1)	n	8
S39	ACCAGTGGTCAGCGGCGGATGAATTTGCCCTG	y (General Class 1)	n	8
S39	GAGAATGCTCATGCGCGTGAGCGCCATATATT	y (General Class 1)	n	8
S39	CATGGCAATTTTACGGCGGACGTGCTCGCTCT	y (General Class 1)	n	8
S39	AGGCGGACCGAAAAACCGTTTTCAGCCAACGT	y (General Class 1)	n	8
S39	GGCTACACGCAAAAATTCCAGTCGTTGGCGCA	y (General Class 1)	n	8
S39	CCGATTAAGATCCGCAGTCTGCATCAGTAACT	y (General Class 1)	n	8
S39	CGATTCTACGGCAACAGGCCAGGCTGCGACCG	y (General Class 1)	n	8
S39	ATCAAACATGGAAACCCCTTTAATGAGAGCAA	y (General Class 1)	n	8
S39	TCAGGAACGCGCGGCGGAAGAGCTTGGTGTTTG	y (General Class 1)	n	8
S39	GCTGCCTTTCCCGGAGTTCCGGCCCCTAAATT	y (General Class 1)	n	8
S39	TCATGCGCTATAAAAATCAGACTGTCACATGC	y (General Class 1)	n	8
S39	TGATTATTGACGACAACAGCACAGACCGGCAG	y (General Class 1)	n	8
S39	AATAATCGGCAATTTGTCCTGGACAGGCACGG	y (General Class 1)	n	8
S39	GAATCTGGAGGCCAACAGCGCGGCGAAATCCT	y (General Class 1)	n	8
S40	AGGATTTCGCCGCGCTGTTGGCCTCCAGATTC	y (General Class 1)	n	8
S40	CCGTGCCTGTCCAGGACAAATTGCCGATTATT	y (General Class 1)	n	8
S40	CTGCCGGTCTGTGCTGTTGTCGTCAATAATCA	y (General Class 1)	n	8
S40	GCATGTGACAGTCTGATTTTTATAGCGCATGA	y (General Class 1)	n	8
S40	AATTTAGGGGCCGGAACTCCGGGAAAGGCAGC	y (General Class 1)	n	8
S40	CAAACACCAAGCTCTTCCGCCGCGCGTTCCTGA	y (General Class 1)	n	8
S40	TTGCTCTCATTAAAGGGGTTTCCATGTTTGAT	y (General Class 1)	n	8
S40	CGGTCGCAGCCTGGCCTGTTGCCGTAGAATCG	y (General Class 1)	n	8
S40	AGTTACTGATGCAGACTGCGGATCTTAATCGG	y (General Class 1)	n	8
S40	TGCGCCAACGACTGGAATTTTTGCGTGTAGCC	y (General Class 1)	n	8
S40	ACGTTGGCTGAAAACGGTTTTTCGGTCCGCCT	y (General Class 1)	n	8
S40	AGAGCGAGCACGTCCGCCGTAAAATTGCCATG	y (General Class 1)	n	8
S40	AATATATGGCGCTCACGCGCATGAGCATTCTC	y (General Class 1)	n	8
S40	CAGGGCAAATTCATCCGCCGCTGACCACTGGT	y (General Class 1)	n	8
S40	GACGCTTACATCTCACCGAGAGATTTTGAGGC	y (General Class 1)	n	8
S40	GGAACTGGTTTAGCTATCGCTGCCGGGGCTAT	y (General Class 1)	n	8
S40	GATTGCTCAGATTGGGAATTTGACCAGCGGCC	y (General Class 1)	n	8
S40	TCACGAGGGCCTCCTTATTGGGTCGGGCAGGT	y (General Class 1)	n	8
S40	GTTGGGTTGCATAGATGACACGCTTATAAATA	y (General Class 1)	n	8
S41	CTGCCGGTCTGTGCTGTTGTCGTCAATAATCA	y (General Class 1)	n	8
S41	GCATGTGACAGTCTGATTTTTATAGCGCATGA	y (General Class 1)	n	8
S41	AATTTAGGGGCCGGAACTCCGGGAAAGGCAGC	y (General Class 1)	n	8
S41	CAAACACCAAGCTCTTCCGCCGCGCGTTCCTGA	y (General Class 1)	n	8
S41	TTGCTCTCATTAAAGGGGTTTCCATGTTTGAT	y (General Class 1)	n	8
S41	CGGTCGCAGCCTGGCCTGTTGCCGTAGAATCG	y (General Class 1)	n	8
S41	AGTTACTGATGCAGACTGCGGATCTTAATCGG	y (General Class 1)	n	8
S41	TGCGCCAACGACTGGAATTTTTGCGTGTAGCC	y (General Class 1)	n	8
S41	ACGTTGGCTGAAAACGGTTTTTCGGTCCGCCT	y (General Class 1)	n	8
S41	AGAGCGAGCACGTCCGCCGTAAAATTGCCATG	y (General Class 1)	n	8
S41	AATATATGGCGCTCACGCGCATGAGCATTCTC	y (General Class 1)	n	8
S41	CAGGGCAAATTCATCCGCCGCTGACCACTGGT	y (General Class 1)	n	8
S41	GACGCTTACATCTCACCGAGAGATTTTGAGGC	y (General Class 1)	n	8
S41	GGAACTGGTTTAGCTATCGCTGCCGGGGCTAT	y (General Class 1)	n	8
S41	GATTGCTCAGATTGGGAATTTGACCAGCGGCC	y (General Class 1)	n	8
S41	TCACGAGGGCCTCCTTATTGGGTCGGGCAGGT	y (General Class 1)	n	8
S41	GTTGGGTTGCATAGATGACACGCTTATAAATA	y (General Class 1)	n	8
S42	TATTTATAAGCGTGTCATCTATGCAACCCAAC	y (General Class 1)	n	8
S42	ACCTGCCCGACCCAATAAGGAGGCCCTCGTGA	y (General Class 1)	n	8
S42	GGCCGCTGGTCAAATTCCCAATCTGAGCAATC	y (General Class 1)	n	8
S42	ATAGCCCCGGCAGCGATAGCTAAACCAGTTCC	y (General Class 1)	n	8
S42	GCCTCAAAATCTCTCGGTGAGATGTAAGCGTC	y (General Class 1)	n	8
S42	ACCAGTGGTCAGCGGCGGATGAATTTGCCCTG	y (General Class 1)	n	8
S42	GAGAATGCTCATGCGCGTGAGCGCCATATATT	y (General Class 1)	n	8
S42	CATGGCAATTTTACGGCGGACGTGCTCGCTCT	y (General Class 1)	n	8
S42	AGGCGGACCGAAAAACCGTTTTCAGCCAACGT	y (General Class 1)	n	8
S42	GGCTACACGCAAAAATTCCAGTCGTTGGCGCA	y (General Class 1)	n	8
S42	CCGATTAAGATCCGCAGTCTGCATCAGTAACT	y (General Class 1)	n	8
S42	CGATTCTACGGCAACAGGCCAGGCTGCGACCG	y (General Class 1)	n	8
S42	ATCAAACATGGAAACCCCTTTAATGAGAGCAA	y (General Class 1)	n	8
S42	TCAGGAACGCGCGGCGGAAGAGCTTGGTGTTTG	y (General Class 1)	n	8
S42	GCTGCCTTTCCCGGAGTTCCGGCCCCTAAATT	y (General Class 1)	n	8
S42	TCATGCGCTATAAAAATCAGACTGTCACATGC	y (General Class 1)	n	8
S42	TGATTATTGACGACAACAGCACAGACCGGCAG	y (General Class 1)	n	8
S42	AATAATCGGCAATTTGTCCTGGACAGGCACGG	y (General Class 1)	n	8
S42	GAATCTGGAGGCCAACAGCGCGGCGAAATCCT	n	n	8
S43	TATTTATAAGCGTGTCATCTATGCAACCCAAC	y (General Class 1)	n	8
S43	ACCTGCCCGACCCAATAAGGAGGCCCTCGTGA	y (General Class 1)	n	8
S43	GGCCGCTGGTCAAATTCCCAATCTGAGCAATC	y (General Class 1)	n	8
S43	ATAGCCCCGGCAGCGATAGCTAAACCAGTTCC	y (General Class 1)	n	8
S43	GCCTCAAAATCTCTCGGTGAGATGTAAGCGTC	y (General Class 1)	n	8
S43	ACCAGTGGTCAGCGGCGGATGAATTTGCCCTG	y (General Class 1)	n	8
S43	GAGAATGCTCATGCGCGTGAGCGCCATATATT	y (General Class 1)	n	8
S43	CATGGCAATTTTACGGCGGACGTGCTCGCTCT	y (General Class 1)	n	8
S43	AGGCGGACCGAAAAACCGTTTTCAGCCAACGT	y (General Class 1)	n	8
S43	GGCTACACGCAAAAATTCCAGTCGTTGGCGCA	y (General Class 1)	n	8
S43	CCGATTAAGATCCGCAGTCTGCATCAGTAACT	y (General Class 1)	n	8
S43	CGATTCTACGGCAACAGGCCAGGCTGCGACCG	y (General Class 1)	n	8
S43	ATCAAACATGGAAACCCCTTTAATGAGAGCAA	y (General Class 1)	n	8
S43	TCAGGAACGCGCGGCGGAAGAGCTTGGTGTTTG	y (General Class 1)	n	8
S43	GCTGCCTTTCCCGGAGTTCCGGCCCCTAAATT	y (General Class 1)	n	8
S43	TCATGCGCTATAAAAATCAGACTGTCACATGC	y (General Class 1)	n	8
S43	TGATTATTGACGACAACAGCACAGACCGGCAG	y (General Class 1)	n	8
S43	AATAATCGGCAATTTGTCCTGGACAGGCACGG	y (General Class 1)	n	8
S43	GAATCTGGAGGCCAACAGCGCGGCGAAATCCT	y (General Class 1)	n	8
S44	CTGCCGGTCTGTGCTGTTGTCGTCAATAATCA	y (General Class 1)	n	8
S44	GCATGTGACAGTCTGATTTTTATAGCGCATGA	y (General Class 1)	n	8
S44	AATTTAGGGGCCGGAACTCCGGGAAAGGCAGC	y (General Class 1)	n	8
S44	CAAACACCAAGCTCTTCCGCCGCGCGTTCCTGA	y (General Class 1)	n	8
S44	TTGCTCTCATTAAAGGGGTTTCCATGTTTGAT	y (General Class 1)	n	8
S44	CGGTCGCAGCCTGGCCTGTTGCCGTAGAATCG	y (General Class 1)	n	8
S44	AGTTACTGATGCAGACTGCGGATCTTAATCGG	y (General Class 1)	n	8
S44	TGCGCCAACGACTGGAATTTTTGCGTGTAGCC	y (General Class 1)	n	8
S44	ACGTTGGCTGAAAACGGTTTTTCGGTCCGCCT	y (General Class 1)	n	8
S44	AGAGCGAGCACGTCCGCCGTAAAATTGCCATG	y (General Class 1)	n	8
S44	AATATATGGCGCTCACGCGCATGAGCATTCTC	y (General Class 1)	n	8
S44	CAGGGCAAATTCATCCGCCGCTGACCACTGGT	y (General Class 1)	n	8
S44	GACGCTTACATCTCACCGAGAGATTTTGAGGC	y (General Class 1)	n	8
S44	GGAACTGGTTTAGCTATCGCTGCCGGGGCTAT	y (General Class 1)	n	8
S44	GATTGCTCAGATTGGGAATTTGACCAGCGGCC	y (General Class 1)	n	8
S44	TCACGAGGGCCTCCTTATTGGGTCGGGCAGGT	y (General Class 1)	n	8
S44	GTTGGGTTGCATAGATGACACGCTTATAAATA	y (General Class 1)	n	8
S45	AGGATTTCGCCGCGCTGTTGGCCTCCAGATTC	y (General Class 1)	n	8
S45	CCGTGCCTGTCCAGGACAAATTGCCGATTATT	y (General Class 1)	n	8
S45	CTGCCGGTCTGTGCTGTTGTCGTCAATAATCA	y (General Class 1)	n	8
S45	GCATGTGACAGTCTGATTTTTATAGCGCATGA	y (General Class 1)	n	8
S45	AATTTAGGGGCCGGAACTCCGGGAAAGGCAGC	y (General Class 1)	n	8
S45	CAAACACCAAGCTCTTCCGCCGCGCGTTCCTGA	y (General Class 1)	n	8
S45	TTGCTCTCATTAAAGGGGTTTCCATGTTTGAT	y (General Class 1)	n	8
S45	CGGTCGCAGCCTGGCCTGTTGCCGTAGAATCG	y (General Class 1)	n	8
S45	AGTTACTGATGCAGACTGCGGATCTTAATCGG	y (General Class 1)	n	8
S45	TGCGCCAACGACTGGAATTTTTGCGTGTAGCC	y (General Class 1)	n	8
S45	ACGTTGGCTGAAAACGGTTTTTCGGTCCGCCT	y (General Class 1)	n	8
S45	AGAGCGAGCACGTCCGCCGTAAAATTGCCATG	y (General Class 1)	n	8
S45	AATATATGGCGCTCACGCGCATGAGCATTCTC	y (General Class 1)	n	8
S45	CAGGGCAAATTCATCCGCCGCTGACCACTGGT	y (General Class 1)	n	8
S45	GACGCTTACATCTCACCGAGAGATTTTGAGGC	y (General Class 1)	n	8
S45	GGAACTGGTTTAGCTATCGCTGCCGGGGCTAT	y (General Class 1)	n	8
S45	GATTGCTCAGATTGGGAATTTGACCAGCGGCC	y (General Class 1)	n	8
S45	TCACGAGGGCCTCCTTATTGGGTCGGGCAGGT	y (General Class 1)	n	8
S45	GTTGGGTTGCATAGATGACACGCTTATAAATA	y (General Class 1)	n	8
S46	TATTTATAAGCGTGTCATCTATGCAACCCAAC	y (General Class 1)	n	8
S46	ACCTGCCCGACCCAATAAGGAGGCCCTCGTGA	y (General Class 1)	n	8
S46	GGCCGCTGGTCAAATTCCCAATCTGAGCAATC	y (General Class 1)	n	8
S46	ATAGCCCCGGCAGCGATAGCTAAACCAGTTCC	y (General Class 1)	n	8
S46	GCCTCAAAATCTCTCGGTGAGATGTAAGCGTC	y (General Class 1)	n	8
S46	ACCAGTGGTCAGCGGCGGATGAATTTGCCCTG	y (General Class 1)	n	8
S46	GAGAATGCTCATGCGCGTGAGCGCCATATATT	y (General Class 1)	n	8
S46	CATGGCAATTTTACGGCGGACGTGCTCGCTCT	y (General Class 1)	n	8
S46	AGGCGGACCGAAAAACCGTTTTCAGCCAACGT	y (General Class 1)	n	8
S46	GGCTACACGCAAAAATTCCAGTCGTTGGCGCA	y (General Class 1)	n	8
S46	CCGATTAAGATCCGCAGTCTGCATCAGTAACT	y (General Class 1)	n	8
S46	CGATTCTACGGCAACAGGCCAGGCTGCGACCG	y (General Class 1)	n	8
S46	ATCAAACATGGAAACCCCTTTAATGAGAGCAA	y (General Class 1)	n	8
S46	TCAGGAACGCGCGGCGGAAGAGCTTGGTGTTTG	y (General Class 1)	n	8
S46	GCTGCCTTTCCCGGAGTTCCGGCCCCTAAATT	y (General Class 1)	n	8
S46	TCATGCGCTATAAAAATCAGACTGTCACATGC	y (General Class 1)	n	8
S46	TGATTATTGACGACAACAGCACAGACCGGCAG	y (General Class 1)	n	8
S46	AATAATCGGCAATTTGTCCTGGACAGGCACGG	y (General Class 1)	n	8
S46	GAATCTGGAGGCCAACAGCGCGGCGAAATCCT	y (General Class 1)	n	8
S47	CTGCCGGTCTGTGCTGTTGTCGTCAATAATCA	y (General Class 1)	n	8
S47	GCATGTGACAGTCTGATTTTTATAGCGCATGA	y (General Class 1)	n	8
S47	AATTTAGGGGCCGGAACTCCGGGAAAGGCAGC	y (General Class 1)	n	8
S47	CAAACACCAAGCTCTTCCGCCGCGCGTTCCTGA	y (General Class 1)	n	8
S47	TTGCTCTCATTAAAGGGGTTTCCATGTTTGAT	y (General Class 1)	n	8
S47	CGGTCGCAGCCTGGCCTGTTGCCGTAGAATCG	y (General Class 1)	n	8
S47	AGTTACTGATGCAGACTGCGGATCTTAATCGG	y (General Class 1)	n	8
S47	TGCGCCAACGACTGGAATTTTTGCGTGTAGCC	y (General Class 1)	n	8
S47	ACGTTGGCTGAAAACGGTTTTTCGGTCCGCCT	y (General Class 1)	n	8
S47	AGAGCGAGCACGTCCGCCGTAAAATTGCCATG	y (General Class 1)	n	8
S47	AATATATGGCGCTCACGCGCATGAGCATTCTC	y (General Class 1)	n	8
S47	CAGGGCAAATTCATCCGCCGCTGACCACTGGT	y (General Class 1)	n	8
S47	GACGCTTACATCTCACCGAGAGATTTTGAGGC	y (General Class 1)	n	8
S47	GGAACTGGTTTAGCTATCGCTGCCGGGGCTAT	y (General Class 1)	n	8
S47	GATTGCTCAGATTGGGAATTTGACCAGCGGCC	y (General Class 1)	n	8
S47	TCACGAGGGCCTCCTTATTGGGTCGGGCAGGT	y (General Class 1)	n	8
S47	GTTGGGTTGCATAGATGACACGCTTATAAATA	y (General Class 1)	n	8
S47	GTGCGCAGCCATCCACCTTTCATGAAAATTACAG	n	n	0
S48	AGGATTTCGCCGCGCTGTTGGCCTCCAGATTC	y (General Class 1)	n	8
S48	CCGTGCCTGTCCAGGACAAATTGCCGATTATT	y (General Class 1)	n	8
S48	CTGCCGGTCTGTGCTGTTGTCGTCAATAATCA	y (General Class 1)	n	8
S48	GCATGTGACAGTCTGATTTTTATAGCGCATGA	y (General Class 1)	n	8
S48	AATTTAGGGGCCGGAACTCCGGGAAAGGCAGC	y (General Class 1)	n	8
S48	CAAACACCAAGCTCTTCCGCCGCGCGTTCCTGA	y (General Class 1)	n	8
S48	TTGCTCTCATTAAAGGGGTTTCCATGTTTGAT	y (General Class 1)	n	8
S48	CGGTCGCAGCCTGGCCTGTTGCCGTAGAATCG	y (General Class 1)	n	8
S48	AGTTACTGATGCAGACTGCGGATCTTAATCGG	y (General Class 1)	n	8
S48	TGCGCCAACGACTGGAATTTTTGCGTGTAGCC	y (General Class 1)	n	8
S48	ACGTTGGCTGAAAACGGTTTTTCGGTCCGCCT	y (General Class 1)	n	8
S48	AGAGCGAGCACGTCCGCCGTAAAATTGCCATG	y (General Class 1)	n	8
S48	AATATATGGCGCTCACGCGCATGAGCATTCTC	y (General Class 1)	n	8
S48	CAGGGCAAATTCATCCGCCGCTGACCACTGGT	y (General Class 1)	n	8
S48	GACGCTTACATCTCACCGAGAGATTTTGAGGC	y (General Class 1)	n	8
S48	GGAACTGGTTTAGCTATCGCTGCCGGGGCTAT	y (General Class 1)	n	8
S48	GATTGCTCAGATTGGGAATTTGACCAGCGGCC	y (General Class 1)	n	8
S48	TCACGAGGGCCTCCTTATTGGGTCGGGCAGGT	y (General Class 1)	n	8
S48	GTTGGGTTGCATAGATGACACGCTTATAAATA	y (General Class 1)	n	8
S49	AGGATTTCGCCGCGCTGTTGGCCTCCAGATTC	y (General Class 1)	n	8
S49	CCGTGCCTGTCCAGGACAAATTGCCGATTATT	y (General Class 1)	n	8
S49	CTGCCGGTCTGTGCTGTTGTCGTCAATAATCA	y (General Class 1)	n	8
S49	GCATGTGACAGTCTGATTTTTATAGCGCATGA	y (General Class 1)	n	8
S49	AATTTAGGGGCCGGAACTCCGGGAAAGGCAGC	y (General Class 1)	n	8
S49	CAAACACCAAGCTCTTCCGCCGCGCGTTCCTGA	y (General Class 1)	n	8
S49	TTGCTCTCATTAAAGGGGTTTCCATGTTTGAT	y (General Class 1)	n	8
S49	CGGTCGCAGCCTGGCCTGTTGCCGTAGAATCG	y (General Class 1)	n	8
S49	AGTTACTGATGCAGACTGCGGATCTTAATCGG	y (General Class 1)	n	8
S49	TGCGCCAACGACTGGAATTTTTGCGTGTAGCC	y (General Class 1)	n	8
S49	ACGTTGGCTGAAAACGGTTTTTCGGTCCGCCT	y (General Class 1)	n	8
S49	AGAGCGAGCACGTCCGCCGTAAAATTGCCATG	y (General Class 1)	n	8
S49	AATATATGGCGCTCACGCGCATGAGCATTCTC	y (General Class 1)	n	8
S49	CAGGGCAAATTCATCCGCCGCTGACCACTGGT	y (General Class 1)	n	8
S49	GACGCTTACATCTCACCGAGAGATTTTGAGGC	y (General Class 1)	n	8
S49	GGAACTGGTTTAGCTATCGCTGCCGGGGCTAT	y (General Class 1)	n	8
S49	GATTGCTCAGATTGGGAATTTGACCAGCGGCC	y (General Class 1)	n	8
S49	TCACGAGGGCCTCCTTATTGGGTCGGGCAGGT	y (General Class 1)	n	8
S49	GTTGGGTTGCATAGATGACACGCTTATAAATA	y (General Class 1)	n	8
S49	ACCTGGACCGCCGCGGGCGCCAATATCACCTG	n	n	0
S50	AGGATTTCGCCGCGCTGTTGGCCTCCAGATTC	y (General Class 1)	n	8
S50	CCGTGCCTGTCCAGGACAAATTGCCGATTATT	y (General Class 1)	n	8
S50	CTGCCGGTCTGTGCTGTTGTCGTCAATAATCA	y (General Class 1)	n	8
S50	GCATGTGACAGTCTGATTTTTATAGCGCATGA	y (General Class 1)	n	8
S50	AATTTAGGGGCCGGAACTCCGGGAAAGGCAGC	y (General Class 1)	n	8
S50	CAAACACCAAGCTCTTCCGCCGCGCGTTCCTGA	y (General Class 1)	n	8
S50	TTGCTCTCATTAAAGGGGTTTCCATGTTTGAT	y (General Class 1)	n	8
S50	CGGTCGCAGCCTGGCCTGTTGCCGTAGAATCG	y (General Class 1)	n	8
S50	AGTTACTGATGCAGACTGCGGATCTTAATCGG	y (General Class 1)	n	8
S50	TGCGCCAACGACTGGAATTTTTGCGTGTAGCC	y (General Class 1)	n	8
S50	ACGTTGGCTGAAAACGGTTTTTCGGTCCGCCT	y (General Class 1)	n	8
S50	AGAGCGAGCACGTCCGCCGTAAAATTGCCATG	y (General Class 1)	n	8
S50	AATATATGGCGCTCACGCGCATGAGCATTCTC	y (General Class 1)	n	8
S50	CAGGGCAAATTCATCCGCCGCTGACCACTGGT	y (General Class 1)	n	8
S50	GACGCTTACATCTCACCGAGAGATTTTGAGGC	y (General Class 1)	n	8
S50	GGAACTGGTTTAGCTATCGCTGCCGGGGCTAT	y (General Class 1)	n	8
S50	GATTGCTCAGATTGGGAATTTGACCAGCGGCC	y (General Class 1)	n	8
S50	TCACGAGGGCCTCCTTATTGGGTCGGGCAGGT	y (General Class 1)	n	8
S50	GTTGGGTTGCATAGATGACACGCTTATAAATA	y (General Class 1)	n	8
EDL933	AGATAAGACGCGTCAGCGTCGCATCAGGCGCTGAA	y (General Class 1)	n	8
EDL933	AGCGGCACGCTGGATTGAACAAATCCCTGGGC	y (General Class 1)	n	8
EDL933	AAACCGAAACACACGATCAATCCGAATATGAG	y (General Class 1)	n	8
EDL933	TTTGGTGACAGTTTTTGTCACTGTTTTGGTGA	y (General Class 1)	n	8
EDL933	CTCGACTTTAATTTTTTCGCTGCCCGCTTTTGC	y (General Class 1)	n	8
EDL933	TGCCGCATCCGACAATAACAGCATTGCCTGATGCGACGCTTG	y (General Class 1)	n	8
SN002	GAATGCCGGATGCGCTTTGCTTATCCGGCCTACAAAATCGCAGCGTGTAGGCCA	n	n	0
SN002	TTCTCGCGGACTGCCTGGCGCTGCTCAGGCGAGGCGGGCTGAATGCGCTCACGCGCTGCC	n	n	0
SN002	CGGACGCAGGATGGTGCGTTCAATTGGACTCGAACCAA	n	n	0
SN002	AACGCATAGACGGGAAAAGTCTGCTCGATTGGC	n	n	0
SN002	ACAGCACAGCGGGGGGAATTTCAAGAATGACCCGCAGCGC	n	n	0
SN002	TCAGGTACAAAACACAACAACATCAACAAGTTGAG	n	n	0
SN007	AGATAAGACGCGTCAGCGTCGCATCAGGCGCTGAA	n	n	0
SN007	AGCGGCACGCTGGATTGAACAAATCCCTGGGC	y (General Class 1)	n	8
SN007	AAACCGAAACACACGATCAATCCGAATATGAG	y (General Class 1)	n	8
SN007	TTTGGTGACAGTTTTTGTCACTGTTTTGGTGA	y (General Class 1)	n	8
SN007	CTCGACTTTAATTTTTTCGCTGCCCGCTTTTGC	y (General Class 1)	n	8
SN007	CACGCCGCATCCTGTGCCTGATGCGACGCTGGCGCGTCTTATCAGGCCTACAAA	n	n	0
SN007	CAAGCGTCGCATCAGGCAATGCTGTTATTGTCGGATGCGGCA	n	n	0
SN017	GCGCTGCGGGTCATTCTTGAAATTACCCCCGCTGTGCTGT	n	n	0
SN017	CGGACGCAGGATGGTGCGTTCAATTGGACTCGAACCAA	n	n	0
SN017	GTGCTCAACTTGTTGATGTTGTTGTGTTTTGTACCTGA	n	n	0
SN017	ATGGTGGGCGGGTGGAGTATGTTACCTGTGA	n	n	0
SN017	GCGTTCGCAAAGGTTTTACCGCACCCCGTCG	n	n	0
SN017	ACATGAATGTCGGTTCAGACCGTGTTTTTACC	y (General Class 1)	n	8
SN017	AGTGCTGGACCATTTCAAATTCACAATAGATT	y (General Class 1)	n	8
SN017	GGAATGATATTTCAATAAATAATTATAACAAT	y (General Class 1)	n	8
SN017	TTTTTGTTAATTGCGTTTGCCACGGTTTGCAA	y (General Class 1)	n	8
SN017	TGAGCGTCGGCGGCTCGCTGGATTTGCGCGG	y (General Class 1)	n	8
SN017	AATGCATCAGTTGAACACAAAAGTAGCTTTTC	y (General Class 1)	n	8
SN017	TTTTGCTGACACCGGCAATACTGAACGGCTGG	y (General Class 1)	n	8
SN017	TAAACCACCAGCCAGACCACCAATTACCACAC	y (General Class 1)	n	8
SN017	GGGGATAACGGTTATCCACTGGCCGCCGATCT	y (General Class 1)	n	8
SN017	TGTAATAGCCTGATCTCTGATCTCCCTCGCCT	y (General Class 1)	n	8
SN017	CTGTCCCAGGCCGAGGCTGTATTTCAATCCTG	y (General Class 1)	n	8
SN017	GCGATGGATCAGGGTATTACACTCGACGGCGG	y (General Class 1)	n	8
SN017	GCTGCGGGTCAATCAACTGGAGTGCAAATCCC	y (General Class 1)	n	8
SN017	GTCGCGCGCCGACGGAATAAACCGAATAAATT	y (General Class 1)	n	8
SN017	TCGTCAGGGCACAATAACTGAGGTTCGCACAA	y (General Class 1)	n	8
SN017	CGTTCCTCGCATTATTTCCCTTTCTTCTTCGA	y (General Class 1)	n	8
SN017	GTCGGCAGAGAATCGTTCGATTGCCCCTACAT	y (General Class 1)	n	8
SN017	ATCAACGTTATCGATTACAACTGACAGGGAGC	y (General Class 1)	n	8
SN017	CCCGAAAGAGATTGCCAGCCAGCTTAATTTGC	y (General Class 1)	n	8
SN017	CCCGAAAGAGATTGCCAGCCAGCTTAATTTGC	y (General Class 1)	n	8
SN017	AAAATTCATATTGATAAACACCGCGTTTGTAT	y (General Class 1)	n	8
SN017	GAGGCAATTAGTAAAACTCCGGCAATTGCTGC	y (General Class 1)	n	8
SN017	CCGGCGTTGAGCGCCAGATGACTGAGAAAGAG	y (General Class 1)	n	8
SN017	CTCACCGCTTTTGACGCCAGGGAAATCGGCGG	y (General Class 1)	n	8
SN017	GAATCGCATCGAATCTGTAGGCCAGATAAGGCATTTTCGCAGCATC	n	n	0
SN021	CGGACGCAGGATGGTGCGTTCAATTGGACTCGAACCAA	n	n	0
SN021	AACATCGGAAACGGCTTCGCGGCGGCGGCGTC	n	n	0
SN021	TACGTGAAGAATATTTGCAACACCCGCAAGAA	n	n	0
SN021	GGCATAGCCAGGCTGATCCGGCGACGGCCTTA	n	n	0
SN021	GCCCGCCTCGTCGGTGTATTCCGCGAGATCGC	n	n	0
SN021	GTTATCACCGAGTGCAGTAGCCCGCGCGCGCT	n	n	0
SN021	GTCGCCGGGTTGATTTTCCATGATGATTTTTA	n	n	0
SN021	ATATAAATCGCAAAGCTCGGAAAATGTTTTAA	n	n	0
SN021	CCTCTCTTATTTTTTCATCGTCCATATTCATG	n	n	0
SN021	GGCCCCGGAACATCTGCCGCAGTGCGATACCC	n	n	0
SN021	GGATTGCAGGCATCAGGTGATATCGCCAAAAC	n	n	0
SN021	GAAACTCTCTGAGAATCCGTCAGCAAAAATAC	n	n	0
SN021	TGCGTTGCTATGCAGATCGCGCAGCGTCCCGA	n	n	0
SN021	ATTTGTCGCCGTATGAGTTTTACGCGCCGTCT	n	n	0
SN021	GGCGTCCCATTCGATCCGCTGGTTTTCGATGA	n	n	0
SN021	TCGAACCTGTTTTTCTTAGTGCGCGCAACGTC	n	n	0
SN021	CGTCCGGATCGGTTTCGAGAATCTCTACGCTC	n	n	0
SN021	GTTGTTGTAATAAAGCCCCGGAGTTTTATATC	n	n	0
SN021	GGGTTGACGCCAGCGAACATTGACTCAGATGC	n	n	0
SN021	TACAGTTAAGCGTAAAGTAAGTGATACTGGTG	n	n	0
SN021	GTTTTCATTTGCACGAGCTGCACCATAAGAAG	n	n	0
SN021	ATCGCATCAGGCATTGTGCACCAATTGCCGGATGCGGCACCGG	n	n	0
SN021	ACATGAATGTCGGTTCAGACCGTGTTTTTACC	y (General Class 1)	n	8
SN021	AGTGCTGGACCATTTCAAATTCACAATAGATT	y (General Class 1)	n	8
SN021	GGAATGATATTTCAATAAATAATTATAACAAT	y (General Class 1)	n	8
SN021	TTTTTGTTAATTGCGTTTGCCACGGTTTGCAA	y (General Class 1)	n	8
SN021	TGAGCGTCGGCGGCTCGCTGGATTTGCGCGG	y (General Class 1)	n	8
SN021	AATGCATCAGTTGAACACAAAAGTAGCTTTTC	y (General Class 1)	n	8
SN021	TTTTGCTGACACCGGCAATACTGAACGGCTGG	y (General Class 1)	n	8
SN021	ACGGATTGCGGTATATGCAGTGTCCAGATTCT	y (General Class 1)	n	8
SN021	TAAACCACCAGCCAGACCACCAATTACCACAC	y (General Class 1)	n	8
SN021	GCGATGGATCAGGGTATTACACTCGACGGCGG	y (General Class 1)	n	8
SN021	TGCGAAAATGCCTTATCTGGCCTACAGATTCGATGCGATTC	n	n	0
SN021	GCGCTGCGGGTCATTCTTGAAATTACCCCCGCTGTGCTGT	n	n	0
SN061	ATCTCCTCATCCTCCCAGCTACCGACAGTAGT	y (General Class 1)	n	8
SN061	CAAGATCTGCCGCGAGTGGTTTCACCCGGCAG	y (General Class 1)	n	8
SN061	GATATTTGGGCGTAATACCGCCCGGATAGTGT	y (General Class 1)	n	8
SN061	TGGTACGGAACATGCTGTCTATATTTCGACCA	y (General Class 1)	n	8
SN061	CCAGTGGAGCCGCCGCGAATTTACACACGATT	y (General Class 1)	n	8
SN061	TAAGGCCGTCGCCGGATCAGCCTGGCTATGCC	y (General Class 1)	n	8
SN061	TTCTTGCGGGTGTTGCAAATATTCTTCACGTA	y (General Class 1)	n	8
SN061	GAGCCTGACGAGACTACTGAGGCCGTTCTGTC	y (General Class 1)	n	8
SN061	GACGCCGCCGCCGCGAAGCCGTTTCCGATGTT	y (General Class 1)	n	8
SN061	GAAAACCGACAGGTTCACTTACCCGGCCCGAC	y (General Class 1)	n	8
SN061	GTCCATGGCCTGACGAAGCTCGTAATATTTTG	y (General Class 1)	n	8
SN061	CCGAGGCCGCAGAACGCCGTGATATTGCGTTC	y (General Class 1)	n	8
SN061	GAAACTGAATCATCATTGATTACCCGCGAAGA	y (General Class 1)	n	8
SN061	CGACATAAAAACGTCCGGAGGCGCGTACTACC	y (General Class 1)	n	8
SN061	ATCAGGTAATCGAGACACCTGTCAGCACTCTC	y (General Class 1)	n	8
SN061	TCGCTATTGCCGGTAGTGTCGCTGATAGACTC	y (General Class 1)	n	8
SN061	CGGCTATGGAATTTATGGAGAAGTTTGGTTTT	y (General Class 1)	n	8
SN061	GTGCTCAACTTGTTGATGTTGTTGTGTTTTGTACCTGA	n	n	0
SN061	CGGACGCAGGATGGTGCGTTCAATTGGACTCGAACCAA	n	n	0
SN061	TGCGAAAATGCCTTATCTGGCCTACAGATTCGATGCGATTC	n	n	0
SN062	AAAACCAAACTTCTCCATAAATTCCATAGCCG	y (General Class 1)	n	8
SN062	GAGTCTATCAGCGACACTACCGGCAATAGCGA	y (General Class 1)	n	8
SN062	GAGAGTGCTGACAGGTGTCTCGATTACCTGAT	y (General Class 1)	n	8
SN062	GGTAGTACGCGCCTCCGGACGTTTTTATGTCG	y (General Class 1)	n	8
SN062	TCTTCGCGGGTAATCAATGATGATTCAGTTTC	y (General Class 1)	n	8
SN062	GAACGCAATATCACGGCGTTCTGCGGCCTCGG	y (General Class 1)	n	8
SN062	CAAAATATTACGAGCTTCGTCAGGCCATGGAC	y (General Class 1)	n	8
SN062	GTCGGGCCGGGTAAGTGAACCTGTCGGTTTTC	y (General Class 1)	n	8
SN062	AACATCGGAAACGGCTTCGCGGCGGCGGCGTC	y (General Class 1)	n	8
SN062	GACAGAACGGCCTCAGTAGTCTCGTCAGGCTC	y (General Class 1)	n	8
SN062	TACGTGAAGAATATTTGCAACACCCGCAAGAA	y (General Class 1)	n	8
SN062	GGCATAGCCAGGCTGATCCGGCGACGGCCTTA	y (General Class 1)	n	8
SN062	AATCGTGTGTAAATTCGCGGCGGCTCCACTGG	y (General Class 1)	n	8
SN062	TGGTCGAAATATAGACAGCATGTTCCGTACCA	y (General Class 1)	n	8
SN062	ACACTATCCGGGCGGTATTACGCCCAAATATC	y (General Class 1)	n	8
SN062	CTGCCGGGTGAAACCACTCGCGGCAGATCTTG	y (General Class 1)	n	8
SN062	ACTACTGTCGGTAGCTGGGAGGATGAGGAGAT	y (General Class 1)	n	8
SN062	GTGCTCAACTTGTTGATGTTGTTGTGTTTTGTACCTGA	n	n	0
SN062	CGGACGCAGGATGGTGCGTTCAATTGGACTCGAACCAA	n	n	0
SN062	AATGCTGTTATTGTCGGATGCGGCGTGAGCGCCTTATCCGACCTAC	n	n	0
SN073	TTATATAAAACGCTTTTCATCCGCCAAAAAGTTGGTTATGCTTACCTCGT	n	n	0
SN073	CGGACGCAGGATGGTGCGTTCAATTGGACTCGAACCAA	n	n	0
SN073	GCATTGACGCTTTAAACGACGACGGACGCCAC	y (General Class 1)	n	8
SN073	AAAACAGCCTTTAGATTAGTACCTGACGACCG	y (General Class 1)	n	8
SN073	TAAACGCACCTGGCGCGCCACTTTATCAACAA	y (General Class 1)	n	8
SN073	CGGCTTGTTTAATTGCGTGGAACGTCTCAATT	y (General Class 1)	n	8
SN073	ACGGCGTGGATTGAGGGACGGGTATTTGGTCC	y (General Class 1)	n	8
SN073	AGATCGCGCCACGAGGAAACGAATATGAACGG	y (General Class 1)	n	8
SN073	TGCCGCCAGGCCAGCGACACATCAGACAACTG	y (General Class 1)	n	8
SN073	GTCTGTGATGGCCTGCTCGTGAGTCCGCGGCG	y (General Class 1)	n	8
SN073	TTTTGATTTCATTAACGGCGCTCCCCATATTT	y (General Class 1)	n	8
SN073	TGCGCCGTAGCGTGTCCACCTATTGTAGTAAA	y (General Class 1)	n	8
SN073	ATACAAACGCGGTGTTTATCAATATGAATTTT	y (General Class 1)	n	8
SN073	GCACCACGCGTACCCCGATGTTTGTTTTGCCA	y (General Class 1)	n	8
SN073	ATCCGGCTATATCTTTGAGCATTACAGAAATA	y (General Class 1)	n	8
SN073	CTATTGCTTTCGTACAGATTTTCAGTGGTGCT	y (General Class 1)	n	8
SN073	AAAATTCTGTGTTTCGACCATTACTTCGGTAA	y (General Class 1)	n	8
SN073	ATTCTTGATCACGCTTTTACCGAAGTAATGGT	y (General Class 1)	n	8
SN073	GGGGTAGAATTATTCTTCGTGAGCGATTTATC	y (General Class 1)	n	8
SN073	CGGCGTTCCGTGCGGCAATTGGAATCACACCA	y (General Class 1)	n	8
SN073	CGTTCTGAATCCGATATTCTTCAGCACCTTCA	y (General Class 1)	n	8
SN073	AGCGTCAATCAGCGCGTCTATCGCGTCACTTT	y (General Class 1)	n	8
SN073	ATTTGGGGGTATGAGAGCGCCGAGCCGTTCGG	y (General Class 1)	n	8
SN073	GCTCCCTGTCAGTTGTAATCGATAACGTTGAT	y (General Class 1)	n	8
SN073	ATGTAGGGGCAATCGAACGATTCTCTGCCGAC	y (General Class 1)	n	8
SN073	CCTAGCCCGATTATCGGCATGAGCGATGCGGA	y (General Class 1)	n	8
SN073	TCGAAGAAGAAAGGGAAATAATGCGAGGAACG	y (General Class 1)	n	8
SN073	TATTACGCGCCAGCAATGCTGACAGCGGCAAA	y (General Class 1)	n	8
SN073	CGCGAGAGCCAGCAAAACGCCAGGGCACAAAA	y (General Class 1)	n	8
SN073	CCACCGTTTTCGCCCACCAGGGCGCACAACCC	y (General Class 1)	n	8
SN073	GAAAAAGAGAAGGTAGAGAAAGCGGAATCTGG	y (General Class 1)	n	8
SN073	CAGGTCTATCGGGCGATCAATAAAATCGGTCA	y (General Class 1)	n	8
SN073	GCGCACCGTTGCGTCGAAAAGGCGCTGGAGAT	y (General Class 1)	n	8
SN073	TACGCTTACACAACGGGCGAATATTTTAACGG	y (General Class 1)	n	8
SN073	GAACCCAATAGTGAAATACAGCATCATTTTTT	y (General Class 1)	n	8
SN073	GAGGCCTATATCTCTAACCGCATCGGGCTGCGC	y (General Class 1)	n	8
SN073	GGGCAAATATAAATTCCAGCGTGCTTCATGAA	y (General Class 1)	n	8
SN073	GGGCAAATATAAATTCCAGCGTGCTTCATGAA	y (General Class 1)	n	8
SN073	CTGCGTAGCGACCTTTGCTCTCAATTTCGTTG	y (General Class 1)	n	8
SN127	GAATGCCGGATGCGCTTTGCTTATCCGGCCTACAAAATCGCAGCGTGTAGGCCA	n	n	0
SN127	TTCTCGCGGACTGCCTGGCGCTGCTCAGGCGAGGCGGGCTGAATGCGCTCACGCGCTGCC	n	n	0
SN127	TCCGGGTGCCGGATGCAGCGTGAACGCCTTATCCGGCCTACGGCTCGGA	n	n	0
SN127	TCAACATCGGAAACGGCTTCGCGGCGGCGGCGTCC	n	n	0
SN127	ACAGCACAGCGGGGGGAATTTCAAGAATGACCCGCAGCGC	n	n	0
SN127	GAATTTGAGGCGGGGCGATCAATTGAGCCGTA	y (General Class 1)	n	7
SN127	TATTGTCTGGGATAAATGCTGGATTGGTACTG	y (General Class 1)	n	7
SN127	AGTTATAAACGCGGTATTCTTGCTGAATTCCC	y (General Class 1)	n	7
SN127	GTAATTCTGGAAACAGAAAGCGAGGATCGGCT	y (General Class 1)	n	7
SN127	CCGCCGCAACAATCGCGCCCGCAGTGCTGCCC	y (General Class 1)	n	7
SN127	GTTCGCAGGGGGCAAAAATATCAATTCCTGAG	y (General Class 1)	n	7
SN127	TTCAGTGAGCCATAAAACCGCAGCTTATTTGC	y (General Class 1)	n	7
SN127	TTCAGGGTGTGATTCCGCATACCAAGCAGTAA	y (General Class 1)	n	7
SN127	AGACCCGAGCACAGAACCGTAGGCCGGATAAGGCGTTCACGCCGCATCCGGCATTCAG	n	n	0
SN127	CGGACGCAGGATGGTGCGTTCAATTGGACTCGAACCAA	n	n	0
SN130	GTGCTCAACTTGTTGATGTTGTTGTGTTTTGTACCTGA	n	n	0
SN130	CAAGATCTGCCGCGAGTGGTTTCACCCGGCAG	n	n	0
SN130	GATATTTGGGCGTAATACCGCCCGGATAGTGT	n	n	0
SN130	GTGAGCCATTACAGCGTGTACAGGCGGTCACG	n	n	0
SN130	CCGCTAATGCGCGTATCTCATGGAAGGTTGGA	n	n	0
SN130	TTCTTGCGGGTGTTGCAAATATTCTTCACGTA	n	n	0
SN130	GAGCCTGACGAGACTACTGAGGCCGTTCTGTC	n	n	0
SN130	CGGACGCAGGATGGTGCGTTCAATTGGACTCGAACCAA	n	n	0
SN130	AAAACCAAACTTCTCCATAAATTCCATAGCCG	y (General Class 1)	n	8
SN130	GAGAGTGCTGACAGGTGTCTCGATTACCTGAT	y (General Class 1)	n	8
SN130	GAACGCAATATCACGGCGTTCTGCGGCCTCGG	y (General Class 1)	n	8
SN130	GTCGGGCCGGGTAAGTGAACCTGTCGGTTTTC	y (General Class 1)	n	8
SN130	TGCGAAAATGCCTTATCTGGCCTACAGATTCGATGCGATTC	n	n	0
SN130	GCGCTGCGGGTCATTCTTGAAATTACCCCCGCTGTGCTGT	n	n	0
SN141	AAAACCAAACTTCTCCATAAATTCCATAGCCG	y (General Class 1)	n	8
SN141	GAGAGTGCTGACAGGTGTCTCGATTACCTGAT	y (General Class 1)	n	8
SN141	GAACGCAATATCACGGCGTTCTGCGGCCTCGG	y (General Class 1)	n	8
SN141	GTCGGGCCGGGTAAGTGAACCTGTCGGTTTTC	y (General Class 1)	n	8
SN141	GACAGAACGGCCTCAGTAGTCTCGTCAGGCTC	y (General Class 1)	n	8
SN141	TACGTGAAGAATATTTGCAACACCCGCAAGAA	y (General Class 1)	n	8
SN141	TCCAACCTTCCATGAGATACGCGCATTAGCGG	y (General Class 1)	n	8
SN141	CGTGACCGCCTGTACACGCTGTAATGGCTCAC	y (General Class 1)	n	8
SN141	ACACTATCCGGGCGGTATTACGCCCAAATATC	y (General Class 1)	n	8
SN141	CTGCCGGGTGAAACCACTCGCGGCAGATCTTG	y (General Class 1)	n	8
SN142	AAAACCAAACTTCTCCATAAATTCCATAGCCG	y (General Class 1)	n	8
SN142	GAGAGTGCTGACAGGTGTCTCGATTACCTGAT	y (General Class 1)	n	8
SN142	GAACGCAATATCACGGCGTTCTGCGGCCTCGG	y (General Class 1)	n	8
SN142	GTCGGGCCGGGTAAGTGAACCTGTCGGTTTTC	y (General Class 1)	n	8
SN142	GACAGAACGGCCTCAGTAGTCTCGTCAGGCTC	y (General Class 1)	n	8
SN142	TACGTGAAGAATATTTGCAACACCCGCAAGAA	y (General Class 1)	n	8
SN142	TCCAACCTTCCATGAGATACGCGCATTAGCGG	y (General Class 1)	n	8
SN142	CGTGACCGCCTGTACACGCTGTAATGGCTCAC	y (General Class 1)	n	8
SN142	ACACTATCCGGGCGGTATTACGCCCAAATATC	y (General Class 1)	n	8
SN142	CTGCCGGGTGAAACCACTCGCGGCAGATCTTG	y (General Class 1)	n	8
SN142	CGGACGCAGGATGGTGCGTTCAATTGGACTCGAACCAA	y (General Class 1)	n	8
SN149	GTGCTCAACTTGTTGATGTTGTTGTGTTTTGTACCTGA	n	n	0
SN149	GAAACCGGACGAGGGCGCGCTAAAACGTGATTA	y (General Class 1)	n	8
SN149	GCCCGGAATGCATTCTGAAGGTTTGCTGTATAT	y (General Class 1)	n	8
SN149	TCGGTGGCTGGATTGAAAAAGAAGATAATCTG	y (General Class 1)	n	8
SN149	ATGGTGGGCGGGTGGAGTATGTTACCTGTGA	n	n	0
SN149	GCGTTCGCAAAGGTTTTACCGCACCCCGTCG	n	n	0
SN149	GCCATGCCTGATGCGACGCTTTGCGCGTCTTATCAGTATCTACGGTTTAC	n	n	0
SN149	CGGACGCAGGATGGTGCGTTCAATTGGACTCGAACCAA	n	n	0
SN149	GCGCTGCGGGTCATTCTTGAAATTACCCCCGCTGTGCTGT	n	n	0
SN158	GGCAGCGCGTGAGCGCATTCAGCCCGCCTCGCCTGAGCAGCGCCAGGCAGTCCGCGAGAA	n	n	0
SN158	TGGCCTACACGCTGCGATTTTGTAGGCCGGATAAGCAAAGCGCATCCGGCATTC	n	n	0
SN158	TCCGAGCCGTAGGCCGGATAAGGCGTTCACGCTGCATCCGGCACCCGGA	n	n	0
SN158	ACAGCACAGCGGGGGGAATTTCAAGAATGACCCGCAGCGC	n	n	0
SN158	AGACCCGAGCACAGAACCGTAGGCCGGATAAGGCGTTCACGCCGCATCCGGCATTCAG	n	n	0
SN158	GAATTTGAGGCGGGGCGATCAATTGAGCCGTA	y (General Class 1)	n	7
SN158	TATTGTCTGGGATAAATGCTGGATTGGTACTG	y (General Class 1)	n	7
SN158	AGTTATAAACGCGGTATTCTTGCTGAATTCCC	y (General Class 1)	n	7
SN158	GTAATTCTGGAAACAGAAAGCGAGGATCGGCT	y (General Class 1)	n	7
SN158	CCGCCGCAACAATCGCGCCCGCAGTGCTGCCC	y (General Class 1)	n	7
SN158	GTTCGCAGGGGGCAAAAATATCAATTCCTGAG	y (General Class 1)	n	7
SN158	TTCAGTGAGCCATAAAACCGCAGCTTATTTGC	y (General Class 1)	n	7
SN158	TTCAGGGTGTGATTCCGCATACCAAGCAGTAA	y (General Class 1)	n	7
SN158	GGACGCCGCCGCCGCGAAGCCGTTTCCGATGTTGA	y (General Class 1)	n	1
SN158	CGGACGCAGGATGGTGCGTTCAATTGGACTCGAACCAA	n	n	0
SN173	CTGGGGCTGCACATTGACAATAAACCGCCGCC	y (General Class 1)	n	8
SN173	ACTTGATTACCGCTATTTTCTGACGATTTAAT	y (General Class 1)	n	8
SN173	TGGCTATAGTATCATATGATTTCTATTTGTCA	y (General Class 1)	n	8
SN173	CGGCTTGTTTAATTGCGTGGAACGTCTCAATT	y (General Class 1)	n	8
SN173	AGATCGCGCCACGAGGAAACGAATATGAACGG	y (General Class 1)	n	8
SN173	TGCCGCCAGGCCAGCGACACATCAGACAACTG	y (General Class 1)	n	8
SN173	GTCTGTGATGGCCTGCTCGTGAGTCCGCGGCG	y (General Class 1)	n	8
SN173	AATTTTTTATCCTCATAAACAGCCTCAGAAAA	y (General Class 1)	n	8
SN173	ATGTAGGGGCAATCGAACGATTCTCTGCCGAC	y (General Class 1)	n	8
SN173	TCGAAGAAGAAAGGGAAATAATGCGAGGAACG	y (General Class 1)	n	8
SN173	TATTACGCGCCAGCAATGCTGACAGCGGCAAA	y (General Class 1)	n	8
SN173	CGCGAGAGCCAGCAAAACGCCAGGGCACAAAA	y (General Class 1)	n	8
SN173	CCGCCGTCGAGTGTAATACCCTGATCCATCGC	y (General Class 1)	n	8
SN173	GTGTGGTAATTGGTGGTCTGGCTGGTGGTTTA	y (General Class 1)	n	8
SN173	AGAATCTGGACACTGCATATACCGCAATCCGT	y (General Class 1)	n	8
SN173	CCAGCCGTTCAGTATTGCCGGTGTCAGCAAAA	y (General Class 1)	n	8
SN173	GAAAAGCTACTTTTGTGTTCAACTGATGCATT	y (General Class 1)	n	8
SN173	CCGCGCAAATCCAGCGAGCCGCCGACGCTCA	y (General Class 1)	n	8
SN173	TTGCAAACCGTGGCAAACGCAATTAACAAAAA	y (General Class 1)	n	8
SN173	ATTGTTATAATTATTTATTGAAATATCATTCC	y (General Class 1)	n	8
SN173	AATCTATTGTGAATTTGAAATGGTCCAGCACT	y (General Class 1)	n	8
SN173	GGTAAAAACACGGTCTGAACCGACATTCATGT	y (General Class 1)	y (Escherichia virus P1 (accession numbers: MH445381.1, MH445380.1)	8
SN173	GCGCTGCGGGTCATTCTTGAAATTACCCCCGCTGTGCTGT	n	n	0
SN173	ATCGCATCAGGCATTGTGCACCAATTGCCGGATGCGGCACCGG	n	n	0
SN173	CGGACGCAGGATGGTGCGTTCAATTGGACTCGAACCAA	n	n	0
SN174	ATCGCATCAGGCATTGTGCACCAATTGCCGGATGCGGCACCGG	n	n	0
SN174	CGGACGCAGGATGGTGCGTTCAATTGGACTCGAACCAA	n	n	0
SN174	CTGGGGCTGCACATTGACAATAAACCGCCGCC	y (General Class 1)	n	8
SN174	ACTTGATTACCGCTATTTTCTGACGATTTAAT	y (General Class 1)	n	8
SN174	TGGCTATAGTATCATATGATTTCTATTTGTCA	y (General Class 1)	n	8
SN174	CGGCTTGTTTAATTGCGTGGAACGTCTCAATT	y (General Class 1)	n	8
SN174	AGATCGCGCCACGAGGAAACGAATATGAACGG	y (General Class 1)	n	8
SN174	TGCCGCCAGGCCAGCGACACATCAGACAACTG	y (General Class 1)	n	8
SN174	GTCTGTGATGGCCTGCTCGTGAGTCCGCGGCG	y (General Class 1)	n	8
SN174	AATTTTTTATCCTCATAAACAGCCTCAGAAAA	y (General Class 1)	n	8
SN174	ATGTAGGGGCAATCGAACGATTCTCTGCCGAC	y (General Class 1)	n	8
SN174	TCGAAGAAGAAAGGGAAATAATGCGAGGAACG	y (General Class 1)	n	8
SN174	TATTACGCGCCAGCAATGCTGACAGCGGCAAA	y (General Class 1)	n	8
SN174	CGCGAGAGCCAGCAAAACGCCAGGGCACAAAA	y (General Class 1)	n	8
SN174	CCGCCGTCGAGTGTAATACCCTGATCCATCGC	y (General Class 1)	n	8
SN174	GTGTGGTAATTGGTGGTCTGGCTGGTGGTTTA	y (General Class 1)	n	8
SN174	AGAATCTGGACACTGCATATACCGCAATCCGT	y (General Class 1)	n	8
SN174	CCAGCCGTTCAGTATTGCCGGTGTCAGCAAAA	y (General Class 1)	n	8
SN174	GAAAAGCTACTTTTGTGTTCAACTGATGCATT	y (General Class 1)	n	8
SN174	CCGCGCAAATCCAGCGAGCCGCCGACGCTCA	y (General Class 1)	n	8
SN174	TTGCAAACCGTGGCAAACGCAATTAACAAAAA	y (General Class 1)	n	8
SN174	ATTGTTATAATTATTTATTGAAATATCATTCC	y (General Class 1)	n	8
SN174	AATCTATTGTGAATTTGAAATGGTCCAGCACT	y (General Class 1)	n	8
SN174	GGTAAAAACACGGTCTGAACCGACATTCATGT	y (General Class 1)	y (Escherichia virus P1 (accession numbers: MH445381.1, MH445380.1)	8
SN174	TGCGAAAATGCCTTATCTGGCCTACAGATTCGATGCGATTC	n	n	0
SN182	GAACGCCTTATCCGGCCTACGGTTCAGGGCTTGGATCTTGTAGGCCC	n	n	0
SN182	AAAACCAAACTTCTCCATAAATTCCATAGCCG	y (General Class 1)	n	8
SN182	ACGCGCGTACCGGATCGCGGACAACAAATTGC	y (General Class 1)	n	8
SN182	CTGAAACCAGTTGGCTCGTTGTTCTTCTTTGG	y (General Class 1)	n	8
SN182	GCTGGTTTTGAATCGTCCCGCGCTCGAGACGC	y (General Class 1)	n	8
SN182	GGCAACATAACGAACAAAATCAACGTCAACCT	y (General Class 1)	n	8
SN182	TTGCTGAAAAAGAAGGCTCCGGCGTTATCAGT	y (General Class 1)	n	8
SN182	TAGTTAACTTTTAGACAGAATATCCGTGTACC	y (General Class 1)	n	8
SN182	GGTTTTACAAGCTTAAATGATTTTAAATTTTG	y (General Class 1)	n	8
SN182	AACTGGATTCTGCTCTAATTATTACATCATCG	y (General Class 1)	n	8
SN182	GGAAACCGCCCCGGCGGTGGTTAGCTGTTTGC	y (General Class 1)	n	8
SN182	TCGGCCAGCGTCCAGGCTGGCACCCGATATTC	y (General Class 1)	n	8
SN182	CTGCCGACTGACCGCCGACGCTTTCGCGTTAA	y (General Class 1)	n	8
SN182	CGTTTTTGCCGGGTTTATTTTAAAACCGGAGC	y (General Class 1)	n	8
SN182	GGAATATCGTTGCGCTAAAAGAGATTCTGGGC	y (General Class 1)	n	8
SN182	CCTGGTGTTGTCTGTTTCGTGACGCTCGGTAA	y (General Class 1)	n	8
SN182	CTATAATTTGTTTTTGCACCACTGTACCTCGT	y (General Class 1)	n	8
SN182	GTTACGCTGCCTGAATATCGCAATTCCCCTGA	y (General Class 1)	n	8
SN182	TGCATATCAGATGGGCACTGCTGATTGGAGAA	y (General Class 1)	n	8
SN182	ATTAAATTTTGCAGGTAGCTGTTATCCGTGTC	y (General Class 1)	n	8
SN182	CGATTCCTCGTAGCTGCCACTCGACTGAAAGC	y (General Class 1)	n	8
SN182	GTCGCCTGTTCAACTTTAAACGGCTCAAACCA	y (General Class 1)	n	8
SN182	CCTGGTGGAGATTGACGCGAAATATGAGAAAC	y (General Class 1)	n	8
SN182	CTATAGCGCCACGTTCCGAGCGCTGCGAGCTG	y (General Class 1)	n	8
SN182	ATGAAACGCCGGACTAATCCACATGGCGTAGG	y (General Class 1)	n	8
SN182	ATCCACATTTCCGCCGTTATGAATCGGTATTC	y (General Class 1)	n	8
SN182	GGTTTACCCAGTGGGGTGATTGAATATTTTGC	y (General Class 1)	n	8
SN182	GCACGCGCGGGTTCCTCCAAACGCCCTTCAAAC	y (General Class 1)	n	8
SN182	TATCGGGTTCCCTTTTAATGTGATTCCGAATT	y (General Class 1)	n	8
SN182	CGCCGCCTGGCTCTGGCGCTAAATGTGAGCGC	y (General Class 1)	n	8
SN182	ATCCTTTTAATTAATGGGGCCCCAAATGATTA	y (General Class 1)	n	8
SN182	TTCCTGTGCCCTGAGTTGCACCTGTTGTTCCG	y (General Class 1)	n	8
SN182	ATATCGCTATACGCACCAACCGTTTTCGGCGT	y (General Class 1)	n	8
SN182	GGGTTCCCGTTCACTGACGAAATTGAGTGCGA	y (General Class 1)	n	8
SN182	TCACATTTGCCCTGTTCCCGTTGGTCGCGCAG	y (General Class 1)	n	8
SN182	TGGTTTGCTATCTGATGGAATTTGAACGGATG	y (General Class 1)	n	8
SN182	GACGTAACACCGGATCCGGCGCGTACTGCATT	y (General Class 1)	n	8
SN182	GCCTGACATTGCAGACGTTACAAATTGAGAGG	y (General Class 1)	n	8
SN182	TAATCACGTTTTAGCGCGCCCTCGTCCGGTTT	y (General Class 1)	n	8
SN182	GCCCGCCGCCGCTGTCGTTCGGTAGTGTCCGG	y (General Class 1)	n	8
SN182	CAGGCAGAGAATGACTATTTTTCTACAAATCT	y (General Class 1)	n	8
SN182	GCGCTGCGGGTCATTCTTGAAATTACCCCCGCTGTGCTGT	n	n	0
SN182	GATGCTGCGAAAATGCCTTATCTGGCCTACAGATTCGATA	n	n	0
SN200	CGGACGCAGGATGGTGCGTTCAATTGGACTCGAACCAA	n	n	0
SN200	AGTGCTGGACCATTTCAAATTCACAATAGATT	y (General Class 1)	n	8
SN200	TTTTGCTGACACCGGCAATACTGAACGGCTGG	y (General Class 1)	n	8
SN200	ACGGATTGCGGTATATGCAGTGTCCAGATTCT	y (General Class 1)	n	8
SN200	TAAACCACCAGCCAGACCACCAATTACCACAC	y (General Class 1)	n	8
SN200	CTGTCCCAGGCCGAGGCTGTATTTCAATCCTG	y (General Class 1)	n	8
SN200	GCGATGGATCAGGGTATTACACTCGACGGCGG	y (General Class 1)	n	8
SN200	TTTTGTGCCCTGGCGTTTTGCTGGCTCTCGCG	y (General Class 1)	n	8
SN200	CGTTCCTCGCATTATTTCCCTTTCTTCTTCGA	y (General Class 1)	n	8
SN200	TCCGCATCGCTCATGCCGATAATCGGGCTCGA	y (General Class 1)	n	8
SN200	GTCGGCAGAGAATCGTTCGATTGCCCCTACAT	y (General Class 1)	n	8
SN200	ACCATTACTTCGGTAAAAGCGTGATCAAGAAT	y (General Class 1)	n	8
SN200	AAAATTCATATTGATAAACACCGCGTTTGTAT	y (General Class 1)	n	8
SN200	TTTACTACAATAGGTGGACACGCTACGGCGCA	y (General Class 1)	n	8
SN200	CCGTTCATATTCGTTTCCTCGTGGCGCGATCT	y (General Class 1)	n	8
SN200	GGACCAAATACCCGTCCCTCAATCCACGCCGT	y (General Class 1)	n	8
SN200	TGACAAATAGAAATCATATGATACTATAGCCA	y (General Class 1)	n	8
SN200	ATCAGCGTATTAAACTGATCTCCGGCCTGTTT	y (General Class 1)	n	8
SN200	ATTAAATCGTCAGAAAATAGCGGTAATCAAGT	y (General Class 1)	n	8
SN200	GGCGGCGGTTTATTGTCAATGTGCAGCCCCAG	y (General Class 1)	n	8
SN200	TCCGGCTGGGCCGAGGGGCGTTCAGGGACCGAAAGGTGATCCCGGCCCC	n	y (Escherichia phage phiON-2011, P13363, P13368, P13353, P13357, P14437, P8983, P13803, phi191, P13374, Shigella phage Ss-VASD)	0
SN200	TGAGAAAGGAGCCACCGGCGCAACCGGGCCA	n	y (Escherichia phage phiON-2011, P13363, P13368, P13353, P13357, P14437, P8983, P13803, phi191, P13374, Shigella phage Ss-VASD)	0
SN200	ACCGCAGGGACCTAAAGGGGATACGGGAGCCGCAGGCCCGGCAGGACCG	n	y (Escherichia phage P14437, P8983, P13803, phi 191, phiON-2011, P13363, P13353, P13357, P13374, P13771, and shigella phage Ss-VASD)	0
SN200	CGCACAGGGACCAAAAGGTGACAAAGGCGATCCGGGGGTGGCTGGACCAGCAGGTCCGGCAGGTGCGCCGGGGCCG	n	y (Escherichia phage phiON-2011, P13363, P13368, P13353, P13357, P14437, P13771, P8983, P13803, phi191, P13374, Shigella phage Ss-VASD)	0
SN200	GAATCGCATCGAATCTGTAGGCCAGATAAGGCATTTTCGCAGCATC	n	n	0
SN203	GTGCTCAACTTGTTGATGTTGTTGTGTTTTGTACCTGA	n	n	0
SN203	TCCGGCTGGGCCGAGGGGCGTTCAGGGACCGAAAGGTGATCCCGGCCCC	n	y (Escherichia phage phiON-2011, P13363, P13353, P13357, P14437, P8983, P13803, phi191, P13374, and Shigella phage ss-VASD	0
SN203	TGAGAAAGGAGCCACCGGCGCAACCGGGCCA	n	y (Escherichia phage phiON-2011, P13363, P13368, P13353, P13357, P14437, P8983, P13803, phi191, P13374, Shigella phage Ss-VASD)	0
SN203	ACCGCAGGGACCTAAAGGGGATACGGGAGCCGCAGGCCCGGCAGGACCG	n	y (Escherichia phage P14437, P8983, P13803, phi 191, phiON-2011, P13363, P13368, P13353, P13357, P13374, P13771, Shigella phage ss-VASD)	0
SN203	CGCACAGGGACCAAAAGGTGACAAAGGCGATCCGGGGGTGGCTGGACCAGCAGGTCCGGCAGGTGCGCCGGGGCCG	n	y (Escherichia phage phiON-2011, P13363, P13368, P13353, P13357, P14437, P13771, P8983, P13803, phi191, P13374, Shigella phage Ss-VASD)	0
SN203	CTGGGGCTGCACATTGACAATAAACCGCCGCC	y (General Class 1)	n	8
SN203	ACTTGATTACCGCTATTTTCTGACGATTTAAT	y (General Class 1)	n	8
SN203	AAACAGGCCGGAGATCAGTTTAATACGCTGAT	y (General Class 1)	n	8
SN203	TGGCTATAGTATCATATGATTTCTATTTGTCA	y (General Class 1)	n	8
SN203	ACGGCGTGGATTGAGGGACGGGTATTTGGTCC	y (General Class 1)	n	8
SN203	AGATCGCGCCACGAGGAAACGAATATGAACGG	y (General Class 1)	n	8
SN203	TGCGCCGTAGCGTGTCCACCTATTGTAGTAAA	y (General Class 1)	n	8
SN203	ATACAAACGCGGTGTTTATCAATATGAATTTT	y (General Class 1)	n	8
SN203	ATTCTTGATCACGCTTTTACCGAAGTAATGGT	y (General Class 1)	n	8
SN203	ATGTAGGGGCAATCGAACGATTCTCTGCCGAC	y (General Class 1)	n	8
SN203	TCGAGCCCGATTATCGGCATGAGCGATGCGGA	y (General Class 1)	n	8
SN203	TCGAAGAAGAAAGGGAAATAATGCGAGGAACG	y (General Class 1)	n	8
SN203	CGCGAGAGCCAGCAAAACGCCAGGGCACAAAA	y (General Class 1)	n	8
SN203	CCGCCGTCGAGTGTAATACCCTGATCCATCGC	y (General Class 1)	n	8
SN203	CAGGATTGAAATACAGCCTCGGCCTGGGACAG	y (General Class 1)	n	8
SN203	GTGTGGTAATTGGTGGTCTGGCTGGTGGTTTA	y (General Class 1)	n	8
SN203	AGAATCTGGACACTGCATATACCGCAATCCGT	y (General Class 1)	n	8
SN203	CCAGCCGTTCAGTATTGCCGGTGTCAGCAAAA	y (General Class 1)	n	8
SN203	AATCTATTGTGAATTTGAAATGGTCCAGCACT	y (General Class 1)	n	8
SN203	GATGCTGCGAAAATGCCTTATCTGGCCTACAGATTCGATGCGATTC	n	n	0
SN204	GTGCTCAACTTGTTGATGTTGTTGTGTTTTGTACCTGA	n	n	0
SN204	TCCGGCTGGGCCGAGGGGCGTTCAGGGACCGAAAGGTGATCCCGGCCCC	n	y (Escherichia phage phiON-2011, P13363, P13368, P13353, P13357, P14437, P8983, P13803, phi191, P13374, Shigella phage Ss-VASD)	0
SN204	TGAGAAAGGAGCCACCGGCGCAACCGGGCCA	n	y (Escherichia phage phiON-2011, P13363, P13368, P13353, P13357, P14437, P8983, P13803, phi191, P13374, Shigella phage Ss-VASD)	0
SN204	ACCGCAGGGACCTAAAGGGGATACGGGAGCCGCAGGCCCGGCAGGACCG	n	y (Escherichia phage P14437, P8983, P13803, phi 191, phiON-2011, P13363, P13368, P13353, P13357, P13374, P13771, Shigella phage ss-VASD)	0
SN204	CGCACAGGGACCAAAAGGTGACAAAGGCGATCCGGGGGTGGCTGGACCAGCAGGTCCGGCAGGTGCGCCGGGGCCG	n	y (Escherichia phage phiON-2011, P13363, P13368, P13353, P13357, P14437, P13771, P8983, P13803, phi191, P13374, Shigella phage Ss-VASD)	0
SN204	CTGGGGCTGCACATTGACAATAAACCGCCGCC	y (General Class 1)	n	8
SN204	ACTTGATTACCGCTATTTTCTGACGATTTAAT	y (General Class 1)	n	8
SN204	AAACAGGCCGGAGATCAGTTTAATACGCTGAT	y (General Class 1)	n	8
SN204	TGGCTATAGTATCATATGATTTCTATTTGTCA	y (General Class 1)	n	8
SN204	ACGGCGTGGATTGAGGGACGGGTATTTGGTCC	y (General Class 1)	n	8
SN204	AGATCGCGCCACGAGGAAACGAATATGAACGG	y (General Class 1)	n	8
SN204	TGCGCCGTAGCGTGTCCACCTATTGTAGTAAA	y (General Class 1)	n	8
SN204	ATACAAACGCGGTGTTTATCAATATGAATTTT	y (General Class 1)	n	8
SN204	ATTCTTGATCACGCTTTTACCGAAGTAATGGT	y (General Class 1)	n	8
SN204	ATGTAGGGGCAATCGAACGATTCTCTGCCGAC	y (General Class 1)	n	8
SN204	TCGAGCCCGATTATCGGCATGAGCGATGCGGA	y (General Class 1)	n	8
SN204	TCGAAGAAGAAAGGGAAATAATGCGAGGAACG	y (General Class 1)	n	8
SN204	CGCGAGAGCCAGCAAAACGCCAGGGCACAAAA	y (General Class 1)	n	8
SN204	CCGCCGTCGAGTGTAATACCCTGATCCATCGC	y (General Class 1)	n	8
SN204	CAGGATTGAAATACAGCCTCGGCCTGGGACAG	y (General Class 1)	n	8
SN204	GTGTGGTAATTGGTGGTCTGGCTGGTGGTTTA	y (General Class 1)	n	8
SN204	AGAATCTGGACACTGCATATACCGCAATCCGT	y (General Class 1)	n	8
SN204	CCAGCCGTTCAGTATTGCCGGTGTCAGCAAAA	y (General Class 1)	n	8
SN204	AATCTATTGTGAATTTGAAATGGTCCAGCACT	y (General Class 1)	n	8
SN204	GAATCGCATCGAATCTGTAGGCCAGATAAGGCATTTTCGCAGCATC	n	n	0
SN218	CGGACGCAGGATGGTGCGTTCAATTGGACTCGAACCAA	n	n	0
SN218	CTGGGGCTGCACATTGACAATAAACCGCCGCC	y (General Class 1)	n	8
SN218	ACTTGATTACCGCTATTTTCTGACGATTTAAT	y (General Class 1)	n	8
SN218	AAACAGGCCGGAGATCAGTTTAATACGCTGAT	y (General Class 1)	n	8
SN218	TGGCTATAGTATCATATGATTTCTATTTGTCA	y (General Class 1)	n	8
SN218	ACGGCGTGGATTGAGGGACGGGTATTTGGTCC	y (General Class 1)	n	8
SN218	AGATCGCGCCACGAGGAAACGAATATGAACGG	y (General Class 1)	n	8
SN218	TGCGCCGTAGCGTGTCCACCTATTGTAGTAAA	y (General Class 1)	n	8
SN218	ATACAAACGCGGTGTTTATCAATATGAATTTT	y (General Class 1)	n	8
SN218	ATTCTTGATCACGCTTTTACCGAAGTAATGGT	y (General Class 1)	n	8
SN218	ATGTAGGGGCAATCGAACGATTCTCTGCCGAC	y (General Class 1)	n	8
SN218	TCGAGCCCGATTATCGGCATGAGCGATGCGGA	y (General Class 1)	n	8
SN218	TCGAAGAAGAAAGGGAAATAATGCGAGGAACG	y (General Class 1)	n	8
SN218	CGCGAGAGCCAGCAAAACGCCAGGGCACAAAA	y (General Class 1)	n	8
SN218	CCGCCGTCGAGTGTAATACCCTGATCCATCGC	y (General Class 1)	n	8
SN218	CAGGATTGAAATACAGCCTCGGCCTGGGACAG	y (General Class 1)	n	8
SN218	GTGTGGTAATTGGTGGTCTGGCTGGTGGTTTA	y (General Class 1)	n	8
SN218	AGAATCTGGACACTGCATATACCGCAATCCGT	y (General Class 1)	n	8
SN218	CCAGCCGTTCAGTATTGCCGGTGTCAGCAAAA	y (General Class 1)	n	8
SN218	AATCTATTGTGAATTTGAAATGGTCCAGCACT	y (General Class 1)	n	8
SN218	TCCGGCTGGGCCGAGGGGCGTTCAGGGACCGAAAGGTGATCCCGGCCCC	n	y (Escherichia phage phiON-2011, P13363, P13368, P13353, P13357, P14437, P8983, P13803, phi191, P13374, Shigella phage Ss-VASD)	0
SN218	TGAGAAAGGAGCCACCGGCGCAACCGGGCCA	n	y (Escherichia phage phiON-2011, P13363, P13368, P13353, P13357, P14437, P8983, P13803, phi191, P13374, Shigella phage Ss-VASD)	0
SN218	ACCGCAGGGACCTAAAGGGGATACGGGAGCCGCAGGCCCGGCAGGACCG	n	y (Escherichia phage P14437, P8983, P13803, phi 191, phiON-2011, P13363, P13368, P13353, P13357, P13374, P13771, Shigella phage ss-VASD)	0
SN218	CGCACAGGGACCAAAAGGTGACAAAGGCGATCCGGGGGTGGCTGGACCAGCAGGTCCGGCAGGTGCGCCGGGGCCG	n	y (Escherichia phage phiON-2011, P13363, P13368, P13353, P13357, P14437, P13771, P8983, P13803, phi191, P13374, Shigella phage Ss-VASD)	0
SN218	GATGCTGCGAAAATGCCTTATCTGGCCTACAGATTCGATGCGATTC	n	n	0
SN220	CGGACGCAGGATGGTGCGTTCAATTGGACTCGAACCAA	n	n	0
SN220	TCCGGCTGGGCCGAGGGGCGTTCAGGGACCGAAAGGTGATCCCGGCCCC	n	y (Escherichia phage phiON-2011, P13363, P13368, P13353, P13357, P14437, P8983, P13803, phi191, P13374, Shigella phage Ss-VASD)	0
SN220	TGAGAAAGGAGCCACCGGCGCAACCGGGCCA	n	y (Escherichia phage phiON-2011, P13363, P13368, P13353, P13357, P14437, P8983, P13803, phi191, P13374, Shigella phage Ss-VASD)	0
SN220	ACCGCAGGGACCTAAAGGGGATACGGGAGCCGCAGGCCCGGCAGGACCG	n	y (Escherichia phage P14437, P8983, P13803, phi 191, phiON-2011, P13363, P13368, P13353, P13357, P13374, P13771, Shigella phage ss-VASD)	0
SN220	CGCACAGGGACCAAAAGGTGACAAAGGCGATCCGGGGGTGGCTGGACCAGCAGGTCCGGCAGGTGCGCCGGGGCCG	n	y (Escherichia phage phiON-2011, P13363, P13368, P13353, P13357, P14437, P13771, P8983, P13803, phi191, P13374, Shigella phage Ss-VASD)	0
SN220	CTGGGGCTGCACATTGACAATAAACCGCCGCC	y (General Class 1)	n	8
SN220	ACTTGATTACCGCTATTTTCTGACGATTTAAT	y (General Class 1)	n	8
SN220	AAACAGGCCGGAGATCAGTTTAATACGCTGAT	y (General Class 1)	n	8
SN220	TGGCTATAGTATCATATGATTTCTATTTGTCA	y (General Class 1)	n	8
SN220	ACGGCGTGGATTGAGGGACGGGTATTTGGTCC	y (General Class 1)	n	8
SN220	AGATCGCGCCACGAGGAAACGAATATGAACGG	y (General Class 1)	n	8
SN220	TGCGCCGTAGCGTGTCCACCTATTGTAGTAAA	y (General Class 1)	n	8
SN220	ATACAAACGCGGTGTTTATCAATATGAATTTT	y (General Class 1)	n	8
SN220	ATTCTTGATCACGCTTTTACCGAAGTAATGGT	y (General Class 1)	n	8
SN220	ATGTAGGGGCAATCGAACGATTCTCTGCCGAC	y (General Class 1)	n	8
SN220	TCGAGCCCGATTATCGGCATGAGCGATGCGGA	y (General Class 1)	n	8
SN220	TCGAAGAAGAAAGGGAAATAATGCGAGGAACG	y (General Class 1)	n	8
SN220	CGCGAGAGCCAGCAAAACGCCAGGGCACAAAA	y (General Class 1)	n	8
SN220	CCGCCGTCGAGTGTAATACCCTGATCCATCGC	y (General Class 1)	n	8
SN220	CAGGATTGAAATACAGCCTCGGCCTGGGACAG	y (General Class 1)	n	8
SN220	GTGTGGTAATTGGTGGTCTGGCTGGTGGTTTA	y (General Class 1)	n	8
SN220	AGAATCTGGACACTGCATATACCGCAATCCGT	y (General Class 1)	n	8
SN220	CCAGCCGTTCAGTATTGCCGGTGTCAGCAAAA	y (General Class 1)	n	8
SN220	AATCTATTGTGAATTTGAAATGGTCCAGCACT	y (General Class 1)	n	8
SN220	GAATCGCATCGAATCTGTAGGCCAGATAAGGCATTTTCGCAGCATC	n	n	0
SN230	ATCTCCTCATCCTCCCAGCTACCGACAGTAGT	y (General Class 1)	n	8
SN230	CAAGATCTGCCGCGAGTGGTTTCACCCGGCAG	y (General Class 1)	n	8
SN230	GATATTTGGGCGTAATACCGCCCGGATAGTGT	y (General Class 1)	n	8
SN230	TGGTACGGAACATGCTGTCTATATTTCGACCA	y (General Class 1)	n	8
SN230	CCAGTGGAGCCGCCGCGAATTTACACACGATT	y (General Class 1)	n	8
SN230	TAAGGCCGTCGCCGGATCAGCCTGGCTATGCC	y (General Class 1)	n	8
SN230	TTCTTGCGGGTGTTGCAAATATTCTTCACGTA	y (General Class 1)	n	8
SN230	GAGCCTGACGAGACTACTGAGGCCGTTCTGTC	y (General Class 1)	n	8
SN230	GACGCCGCCGCCGCGAAGCCGTTTCCGATGTT	y (General Class 1)	n	8
SN230	GAAAACCGACAGGTTCACTTACCCGGCCCGAC	y (General Class 1)	n	8
SN230	GTCCATGGCCTGACGAAGCTCGTAATATTTTG	y (General Class 1)	n	8
SN230	TCGCTATTGCCGGTAGTGTCGCTGATAGACTC	y (General Class 1)	n	8
SN230	CGGCTATGGAATTTATGGAGAAGTTTGGTTTT	y (General Class 1)	n	8
SN230	GCGCTGCGGGTCATTCTTGAAATTACCCCCGCTGTGCTGT	n	n	0
SN231	CGGACGCAGGATGGTGCGTTCAATTGGACTCGAACCAA	n	n	0
SN231	GTGCTCAACTTGTTGATGTTGTTGTGTTTTGTACCTGA	n	n	0
SN231	CTGGGGCTGCACATTGACAATAAACCGCCGCC	y (General Class 1)	n	8
SN231	ACTTGATTACCGCTATTTTCTGACGATTTAAT	y (General Class 1)	n	8
SN231	AAACAGGCCGGAGATCAGTTTAATACGCTGAT	y (General Class 1)	n	8
SN231	TGGCTATAGTATCATATGATTTCTATTTGTCA	y (General Class 1)	n	8
SN231	ACGGCGTGGATTGAGGGACGGGTATTTGGTCC	y (General Class 1)	n	8
SN231	AGATCGCGCCACGAGGAAACGAATATGAACGG	y (General Class 1)	n	8
SN231	TGCGCCGTAGCGTGTCCACCTATTGTAGTAAA	y (General Class 1)	n	8
SN231	ATACAAACGCGGTGTTTATCAATATGAATTTT	y (General Class 1)	n	8
SN231	ATTCTTGATCACGCTTTTACCGAAGTAATGGT	y (General Class 1)	n	8
SN231	ATGTAGGGGCAATCGAACGATTCTCTGCCGAC	y (General Class 1)	n	8
SN231	TCGAGCCCGATTATCGGCATGAGCGATGCGGA	y (General Class 1)	n	8
SN231	TCGAAGAAGAAAGGGAAATAATGCGAGGAACG	y (General Class 1)	n	8
SN231	CGCGAGAGCCAGCAAAACGCCAGGGCACAAAA	y (General Class 1)	n	8
SN231	CCGCCGTCGAGTGTAATACCCTGATCCATCGC	y (General Class 1)	n	8
SN231	CAGGATTGAAATACAGCCTCGGCCTGGGACAG	y (General Class 1)	n	8
SN231	GTGTGGTAATTGGTGGTCTGGCTGGTGGTTTA	y (General Class 1)	n	8
SN231	AGAATCTGGACACTGCATATACCGCAATCCGT	y (General Class 1)	n	8
SN231	CCAGCCGTTCAGTATTGCCGGTGTCAGCAAAA	y (General Class 1)	n	8
SN231	AATCTATTGTGAATTTGAAATGGTCCAGCACT	y (General Class 1)	n	8
SN231	TCCGGCTGGGCCGAGGGGCGTTCAGGGACCGAAAGGTGATCCCGGCCCC	n	y (Escherichia phage phiON-2011, P13363, P13368, P13353, P13357, P14437, P8983, P13803, phi191, P13374, Shigella phage Ss-VASD)	0
SN231	TGAGAAAGGAGCCACCGGCGCAACCGGGCCA	n	y (Escherichia phage phiON-2011, P13363, P13368, P13353, P13357, P14437, P8983, P13803, phi191, P13374, Shigella phage Ss-VASD)	0
SN231	ACCGCAGGGACCTAAAGGGGATACGGGAGCCGCAGGCCCGGCAGGACCG	n	y (Escherichia phage P14437, P8983, P13803, phi 191, phiON-2011, P13363, P13368, P13353, P13357, P13374, P13771, Shigella phage ss-VASD)	0
SN231	CGCACAGGGACCAAAAGGTGACAAAGGCGATCCGGGGGTGGCTGGACCAGCAGGTCCGGCAGGTGCGCCGGGGCCG	n	y (Escherichia phage phiON-2011, P13363, P13368, P13353, P13357, P14437, P13771, P8983, P13803, phi191, P13374, Shigella phage Ss-VASD)	0
SN231	GATGCTGCGAAAATGCCTTATCTGGCCTACAGATTCGATGCGATTC	n	n	0
SN232	CGGACGCAGGATGGTGCGTTCAATTGGACTCGAACCAA	n	n	0
SN232	GTGCTCAACTTGTTGATGTTGTTGTGTTTTGTACCTGA	n	n	0
SN232	AGTGCTGGACCATTTCAAATTCACAATAGATT	y (General Class 1)	n	8
SN232	TTTTGCTGACACCGGCAATACTGAACGGCTGG	y (General Class 1)	n	8
SN232	ACGGATTGCGGTATATGCAGTGTCCAGATTCT	y (General Class 1)	n	8
SN232	TAAACCACCAGCCAGACCACCAATTACCACAC	y (General Class 1)	n	8
SN232	CTGTCCCAGGCCGAGGCTGTATTTCAATCCTG	y (General Class 1)	n	8
SN232	GCGATGGATCAGGGTATTACACTCGACGGCGG	y (General Class 1)	n	8
SN232	TTTTGTGCCCTGGCGTTTTGCTGGCTCTCGCG	y (General Class 1)	n	8
SN232	CGTTCCTCGCATTATTTCCCTTTCTTCTTCGA	y (General Class 1)	n	8
SN232	TCCGCATCGCTCATGCCGATAATCGGGCTCGA	y (General Class 1)	n	8
SN232	GTCGGCAGAGAATCGTTCGATTGCCCCTACAT	y (General Class 1)	n	8
SN232	ACCATTACTTCGGTAAAAGCGTGATCAAGAAT	y (General Class 1)	n	8
SN232	AAAATTCATATTGATAAACACCGCGTTTGTAT	y (General Class 1)	n	8
SN232	TTTACTACAATAGGTGGACACGCTACGGCGCA	y (General Class 1)	n	8
SN232	CCGTTCATATTCGTTTCCTCGTGGCGCGATCT	y (General Class 1)	n	8
SN232	GGACCAAATACCCGTCCCTCAATCCACGCCGT	y (General Class 1)	n	8
SN232	TGACAAATAGAAATCATATGATACTATAGCCA	y (General Class 1)	n	8
SN232	ATCAGCGTATTAAACTGATCTCCGGCCTGTTT	y (General Class 1)	n	8
SN232	ATTAAATCGTCAGAAAATAGCGGTAATCAAGT	y (General Class 1)	n	8
SN232	GGCGGCGGTTTATTGTCAATGTGCAGCCCCAG	y (General Class 1)	n	8
SN232	GCGCTGCGGGTCATTCTTGAAATTACCCCCGCTGTGCTGT	n	n	0
SN232	GAATCGCATCGAATCTGTAGGCCAGATAAGGCATTTTCGCAGCATC	n	n	0
SN235	CGGACGCAGGATGGTGCGTTCAATTGGACTCGAACCAA	n	n	0
SN235	TCCGGCTGGGCCGAGGGGCGTTCAGGGACCGAAAGGTGATCCCGGCCCC	n	y (Escherichia phage phiON-2011, P13363, P13368, P13353, P13357, P14437, P8983, P13803, phi191, P13374, Shigella phage Ss-VASD)	0
SN235	TGAGAAAGGAGCCACCGGCGCAACCGGGCCA	n	y (Escherichia phage phiON-2011, P13363, P13368, P13353, P13357, P14437, P8983, P13803, phi191, P13374, Shigella phage Ss-VASD)	0
SN235	ACCGCAGGGACCTAAAGGGGATACGGGAGCCGCAGGCCCGGCAGGACCG	n	y (Escherichia phage P14437, P8983, P13803, phi 191, phiON-2011, P13363, P13368, P13353, P13357, P13374, P13771, Shigella phage ss-VASD)	0
SN235	CGCACAGGGACCAAAAGGTGACAAAGGCGATCCGGGGGTGGCTGGACCAGCAGGTCCGGCAGGTGCGCCGGGGCCG	n	y (Escherichia phage phiON-2011, P13363, P13368, P13353, P13357, P14437, P13771, P8983, P13803, phi191, P13374, Shigella phage Ss-VASD)	0
SN235	CTGGGGCTGCACATTGACAATAAACCGCCGCC	y (General Class 1)	n	8
SN235	ACTTGATTACCGCTATTTTCTGACGATTTAAT	y (General Class 1)	n	8
SN235	AAACAGGCCGGAGATCAGTTTAATACGCTGAT	y (General Class 1)	n	8
SN235	TGGCTATAGTATCATATGATTTCTATTTGTCA	y (General Class 1)	n	8
SN235	ACGGCGTGGATTGAGGGACGGGTATTTGGTCC	y (General Class 1)	n	8
SN235	AGATCGCGCCACGAGGAAACGAATATGAACGG	y (General Class 1)	n	8
SN235	TGCGCCGTAGCGTGTCCACCTATTGTAGTAAA	y (General Class 1)	n	8
SN235	ATACAAACGCGGTGTTTATCAATATGAATTTT	y (General Class 1)	n	8
SN235	ATTCTTGATCACGCTTTTACCGAAGTAATGGT	y (General Class 1)	n	8
SN235	ATGTAGGGGCAATCGAACGATTCTCTGCCGAC	y (General Class 1)	n	8
SN235	TCGAGCCCGATTATCGGCATGAGCGATGCGGA	y (General Class 1)	n	8
SN235	TCGAAGAAGAAAGGGAAATAATGCGAGGAACG	y (General Class 1)	n	8
SN235	CGCGAGAGCCAGCAAAACGCCAGGGCACAAAA	y (General Class 1)	n	8
SN235	CCGCCGTCGAGTGTAATACCCTGATCCATCGC	y (General Class 1)	n	8
SN235	CAGGATTGAAATACAGCCTCGGCCTGGGACAG	y (General Class 1)	n	8
SN235	GTGTGGTAATTGGTGGTCTGGCTGGTGGTTTA	y (General Class 1)	n	8
SN235	AGAATCTGGACACTGCATATACCGCAATCCGT	y (General Class 1)	n	8
SN235	CCAGCCGTTCAGTATTGCCGGTGTCAGCAAAA	y (General Class 1)	n	8
SN235	AATCTATTGTGAATTTGAAATGGTCCAGCACT	y (General Class 1)	n	8
SN235	GATGCTGCGAAAATGCCTTATCTGGCCTACAGATTCGATGCGATTC	n	n	0
SN245	GCGCTGCGGGTCATTCTTGAAATTCCCCCCGCTGTGCTGT	n	n	0
SN245	CGGACGCAGGATGGTGCGTTCAATTGGACTCGAACCAA	n	n	0
SN245	AATAGCGGCTTCGACGGCGGCTTTGCGCGGATCGACCTGTTCTTCTGGTTCCGCATTAGC	n	n	0
SN245	CAACGAAATTGAGAGCAAAGGTCGCTACGCAG	y (General Class 1)	n	8
SN245	TTCATGAAGCACGCTGGAATTTATATTTGCCC	y (General Class 1)	n	8
SN245	TTCATGAAGCACGCTGGAATTTATATTTGCCC	y (General Class 1)	n	8
SN245	GCGCAGCCCGATGCGGTTAGAGATATAGGCCTC	y (General Class 1)	n	8
SN245	CCGTTAAAATATTCGCCCGTTGTGTAAGCGTA	y (General Class 1)	n	8
SN245	ATCTCCAGCGCCTTTTCGACGCAACGGTGCGC	y (General Class 1)	n	8
SN245	TGACCGATTTTATTGATCGCCCGATAGACCTG	y (General Class 1)	n	8
SN245	CCAGATTCCGCTTTCTCTACCTTCTCTTTTTC	y (General Class 1)	n	8
SN245	GGGTTGTGCGCCCTGGTGGGCGAAAACGGTGG	y (General Class 1)	n	8
SN245	TTTTGTGCCCTGGCGTTTTGCTGGCTCTCGCG	y (General Class 1)	n	8
SN245	CGCCGCGGACTCACGAGCAGGCCATCACAGAC	y (General Class 1)	n	8
SN245	CAGTTGTCTGATGTGTCGCTGGCCTGGCGGCA	y (General Class 1)	n	8
SN245	CCGTTCATATTCGTTTCCTCGTGGCGCGATCT	y (General Class 1)	n	8
SN245	GGACCAAATACCCGTCCCTCAATCCACGCCGT	y (General Class 1)	n	8
SN245	AATTGAGACGTTCCACGCAATTAAACAAGCCG	y (General Class 1)	n	8
SN245	TTGTTGATAAAGTGGCGCGCCAGGTGCGTTTA	y (General Class 1)	n	8
SN245	CGGTCGTCAGGTACTAATCTAAAGGCTGTTTT	y (General Class 1)	n	8
SN245	GTGGCGTCCGTCGTCGTTTAAAGCGTCAATGC	y (General Class 1)	n	8
SN245	ATCGCATCAGGCATTGTGCACCAATTGCCGGATGCGGCACCGG	n	n	0
SN258	GGCAGCGCGTGAGCGCATTCAGCCCGCCTCGCCTGAGCAGCGCCAGGCAGTCCGCGAGAA	n	n	0
SN258	TGGCCTACACGCTGCGATTTTGTAGGCCGGATAAGCAAAGCGCATCCGGCATTC	n	n	0
SN258	TCCGAGCCGTAGGCCGGATAAGGCGTTCACGCTGCATCCGGCACCCGGA	n	n	0
SN258	TCAACATCGGAAACGGCTTCGCGGCGGCGGCGTCC	n	n	0
SN258	GCGCTGCGGGTCATTCTTGAAATTCCCCCCGCTGTGCTGT	n	n	0
SN258	TTACTGCTTGGTATGCGGAATCACACCCTGAA	y (General Class 1)	n	7
SN258	GCAAATAAGCTGCGGTTTTATGGCTCACTGAA	y (General Class 1)	n	7
SN258	CTCAGGAATTGATATTTTTGCCCCCTGCGAAC	y (General Class 1)	n	7
SN258	GGGCAGCACTGCGGGCGCGATTGTTGCGGCGG	y (General Class 1)	n	7
SN258	AGCCGATCCTCGCTTTCTGTTTCCAGAATTAC	y (General Class 1)	n	7
SN258	GGGAATTCAGCAAGAATACCGCGTTTATAACT	y (General Class 1)	n	7
SN258	CAGTACCAATCCAGCATTTATCCCAGACAATA	y (General Class 1)	n	7
SN258	TACGGCTCAATTGATCGCCCCGCCTCAAATTC	y (General Class 1)	n	7
SN258	AGACCCGAGCACAGAACCGTAGGCCGGATAAGGCGTTCACGCCGCATCCGGCATTCAG	n	n	0
SN265	GCGCTGCGGGTCATTCTTGAAATTACCCCCGCTGTGCTGT	n	n	0
SN265	ATGGTGGGCGGGTGGAGTATGTTACCTGTGA	n	n	0
SN265	GCGTTCGCAAAGGTTTTACCGCACCCCGTCG	n	n	0
SN265	CGGACGCAGGATGGTGCGTTCAATTGGACTCGAACCAA	n	n	0
SN265	CCGCCGATTTCCCTGGCGTCAAAAGCGGTGAG	y (General Class 1)	n	8
SN265	CTCTTTCTCAGTCATCTGGCGCTCAACGCCGG	y (General Class 1)	n	8
SN265	GCAGCAATTGCCGGAGTTTTACTAATTGCCTC	y (General Class 1)	n	8
SN265	ATACAAACGCGGTGTTTATCAATATGAATTTT	y (General Class 1)	n	8
SN265	GCAAATTAAGCTGGCTGGCAATCTCTTTCGGG	y (General Class 1)	n	8
SN265	GCGTCGCTGGAAGAACAAAACCGCCTGATCGA	y (General Class 1)	n	8
SN265	GCACCACGCGTACCCCGATGTTTGTTTTGCCA	y (General Class 1)	n	8
SN265	GCTCCCTGTCAGTTGTAATCGATAACGTTGAT	y (General Class 1)	n	8
SN265	ATGTAGGGGCAATCGAACGATTCTCTGCCGAC	y (General Class 1)	n	8
SN265	TCGAAGAAGAAAGGGAAATAATGCGAGGAACG	y (General Class 1)	n	8
SN265	TATTACGCGCCAGCAATGCTGACAGCGGCAAA	y (General Class 1)	n	8
SN265	CGCGAGAGCCAGCAAAACGCCAGGGCACAAAA	y (General Class 1)	n	8
SN265	TTGTGCGAACCTCAGTTATTGTGCCCTGACGA	y (General Class 1)	n	8
SN265	AATTTATTCGGTTTATTCCGTCGGCGCGCGAC	y (General Class 1)	n	8
SN265	ATTGTTATAATTATTTATTGAAATATCATTCC	y (General Class 1)	n	8
SN265	AATCTATTGTGAATTTGAAATGGTCCAGCACT	y (General Class 1)	n	8
SN265	GGTAAAAACACGGTCTGAACCGACATTCATGT	y (General Class 1)	y (escherichia virus P1 (accession numbers: MH445381.1, MH445380.1)	8
SN265	GATGCTGCGAAAATGCCTTATCTGGCCTACAGATTCGATGCGATTC	n	n	0
SN300	AAAACCAAACTTCTCCATAAATTCCATAGCCG	y (General Class 1)	n	8
SN300	ACGCGCGTACCGGATCGCGGACAACAAATTGC	y (General Class 1)	n	8
SN300	CTGAAACCAGTTGGCTCGTTGTTCTTCTTTGG	y (General Class 1)	n	8
SN300	GGCAACATAACGAACAAAATCAACGTCAACCT	y (General Class 1)	n	8
SN300	CAGTTTTTGCTCCCACTGCGACTGGTGGAAAA	y (General Class 1)	n	8
SN300	AGCATTAATCCCCACCAGCTCGATGTGTGTGG	y (General Class 1)	n	8
SN300	CAAACCGGCCTCAATTGCGGCCGCGCGGGCCG	y (General Class 1)	n	8
SN300	GGTTTCCTGATCCTGCGCGGTGCTGATGGGCG	y (General Class 1)	n	8
SN300	ATGAAGTTTATAGCGCCAAAATTGACGAAAGA	y (General Class 1)	n	8
SN300	TTTCCGCCTGCCCACTTCAAAAACGGTCTGAT	y (General Class 1)	n	8
SN300	ATGCGCCACTGCGCCGCCTGCATCGCCACCGC	y (General Class 1)	n	8
SN300	TAATCACGTTTTAGCGCGCCCTCGTCCGGTTT	y (General Class 1)	n	8
SN300	GAATGATCCCAAATTTGGGTTACAGAACCAGT	y (General Class 1)	n	8
SN300	GGACTTAAAGATCGCATCACAGTACTGGAGGG	y (General Class 1)	n	8
SN300	ACCCGGTTACGCAATTTGTCGCGAGAATCACC	y (General Class 1)	n	8
SN300	CAAAAAATAATTTCTTTCAGACCTTTATAGCC	y (General Class 1)	n	8
SN300	TGCTGTTTCCTGCGGCTCTATCGCTGGTGGCG	y (General Class 1)	n	8
SN300	GAGCTATGAGAATCGTTAATAGAGAGCAATTT	y (General Class 1)	n	8
SN300	AATATGACGTTTATCGGCGTTGACGTGACCGG	y (General Class 1)	n	8
SN300	ATTCCTGCGCCGGAGTTTTCCCCCTCGGTGCG	y (General Class 1)	n	8
[truncated: 706 more rows]
